# Supplementary material for: Impact of rising temperatures on historical wheat yield, phenology, and grain size in Catalonia
Source: Front Plant Sci. 2023 Oct 11;14:1245362. doi: 10.3389/fpls.2023.1245362 (PMC10641378; doi:10.3389/fpls.2023.1245362)
Supplement: Supplementary file 2 [file Table_1.xlsx]

## Sheet: Experimental data
Year	Location	Var Code	Yield	DH	Height	HLW	TKW	NG
2007	Girona	1	8009.5	110.25	95	78.6926	33.0014	24270.2
2007	Girona	3	9224	118.5	96.3333	75.2695	37.2975	24730.9
2007	Girona	4	7302.5	121.5	84.6667	68.9509	37.5352	19455.1
2007	Girona	5	8313.5	119.5	94	72.891	32.8293	25323.4
2007	Girona	6	7912.25	120	94	68.1572	33.7264	23460.1
2007	Girona	8	8843.5	116.5	94	78.2198	31.1293	28408.9
2007	Girona	9	9243.25	110	93	77.6361	35.9711	25696.3
2007	Girona	12	9302	118.25	93.3333	72.7118	37.4215	24857.4
2007	Girona	13	8426.67	117.5	104.667	74.1644	38.7983	21719.2
2007	Girona	14	9395.33	118.75	86.3333	72.321	29.937	31383.7
2007	Girona	15	8444.75	119.5	93.3333	75.782	31.4184	26878.4
2007	Girona	19	10918	117.5	95.6667	77.2181	34.4608	31682.4
2007	Girona	20	7330.25	119	102.667	70.3901	30.5699	23978.7
2007	Girona	21	7403.5	118	90.6667	69.3806	28.222	26233.1
2007	Girona	22	8577	125	87	72.9674	33.8777	25317.5
2007	Girona	23	6544.5	119.5	95	71.5189	26.5847	24617.5
2007	Girona	24	8010.5	106.75	105	79.2321	34.9728	22905
2007	Girona	25	5211.5	117.25	97.6667	66.5466	31.0028	16809.8
2007	Girona	30	7322	121.5	90.6667	67.1307	32.1103	22802.6
2007	Girona	Variety Check 2	7508.67	116	92.3333	77.2454	30.9062	24295
2007	La Tallada	192	7559.53
2007	La Tallada	193	6315.92
2007	La Tallada	195	7996.34
2007	La Tallada	197	6847.08
2007	La Tallada	199	6894.28
2007	La Tallada	200	7562.56
2007	La Tallada	201	5665.46
2007	La Tallada	202	6976.43
2007	La Tallada	203	7962.36
2007	La Tallada	204	7234.67
2007	La Tallada	206	7040.6
2007	La Tallada	207	7126.55
2007	La Tallada	213	6991.2
2007	La Tallada	271	5968.97
2007	La Tallada	Variety Check 1	6988.05
2007	Lleida	192	8165.3	100	90	86.291	40.4772	20172.6
2007	Lleida	193	7321.46	104	90	82.3574	30.8462	23735.4
2007	Lleida	195	9017.06	103	85	81.3411	33.6062	26831.5
2007	Lleida	196	7585.01	104	75	83.5776	26.25	28895.3
2007	Lleida	197	8027.51	113	90	81.4338	28.7948	27878.3
2007	Lleida	198	7572.7	104	85	85.989	40.2759	18802.1
2007	Lleida	199	8474.43	110	80	83.9886	33.9166	24986.1
2007	Lleida	200	7853.27	105	75	82.4648	34.7379	22607.2
2007	Lleida	201	7818.11	106	90	85.2874	37.5144	20840.3
2007	Lleida	202	7594.65	101	85	84.4867	35.1609	21599.7
2007	Lleida	203	8608.98	107	95	82.2421	31.6238	27223.1
2007	Lleida	204	8766.68	107	80	86.5963	40.8871	21441.2
2007	Lleida	205	7987.07	109	85	77.8563	32.348	24691.1
2007	Lleida	206	9630.01	105	95	86.1945	36.3664	26480.5
2007	Lleida	207	7167.48	106	80	87.7011	34.4791	20787.9
2007	Lleida	Variety Check 1	7833.81	102	85	84.0552	32.469	24127.1
2007	Solsona	1	5387.32	126	75	85.9834	31.4869	17109.7
2007	Solsona	2	6563.96	132	80	80.5864	36.132	18166.6
2007	Solsona	3	6414.03	130	75	83.069	42.6924	15023.8
2007	Solsona	4	6215.64	132	75	78.8362	42.5207	14617.9
2007	Solsona	5	6187.55	132	85	82.733	38.7843	15953.8
2007	Solsona	6	6482.91	132	75	79.5938	34.0248	19053.5
2007	Solsona	7	5572.84	129	75	84.8733	28.9639	19240.6
2007	Solsona	8	6463.76	131	80	79.2786	34.1648	18919.3
2007	Solsona	9	6012.81	127	80	85.4913	39.2798	15307.7
2007	Solsona	10	6021.26	133	85	80.809	41.3159	14573.7
2007	Solsona	11	6876.71	128	75	83.9482	36.2526	18968.9
2007	Solsona	12	7422.06	130	80	82.4214	41.8697	17726.6
2007	Solsona	13	6201.15	129	80	81.4906	54.6657	11343.8
2007	Solsona	14	6049.13	132	75	82.1333	29.7379	20341.5
2007	Solsona	15	5988.98	133	75	82.9622	35.9872	16642
2007	Solsona	16	5616.7	131	80	79.6951	31.4932	17834.6
2007	Solsona	17	5854.16	129	85	82.32	46.1276	12691.2
2007	Solsona	19	7405.23	131	85	82.4368	42.8874	17266.7
2007	Solsona	20	7222.53	130	80	80.7077	31.9995	22570.7
2007	Solsona	21	6756.33	131	80	83.0223	38.0603	17751.6
2007	Solsona	22	7268.97	137	75	79.6245	37.1714	19555.3
2007	Solsona	24	5274.95	127	90	75.301	32.8623	16051.7
2007	Solsona	25	6686.87	129	85	81.5828	44.4534	15042.4
2007	Solsona	27	4642.09	133	80	80.9545	50.8483	9129.3
2007	Solsona	30	6211.97	136	75	79.1772	35.5841	17457.1
2007	Solsona	33	5423.15	129	90	86.4943	47.1695	11497.1
2007	Solsona	175	5192.28	132	85	85.2646	36.9615	14047.8
2007	Solsona	176	5096.3	129	75	87.2938	37.2817	13669.7
2007	Solsona	Variety Check 2	6575.57	127	80	84.657	34.6324	18986.7
2007	Vic	1	8094.15	121.25	95.3333	78.17	32.8	24677.3
2007	Vic	2	10788.7	129.5	90	71.45	34.8	31002.1
2007	Vic	3	9950.49	127.5	93.3333	75.73	43.2	23033.5
2007	Vic	4	8808.06	129.25	82	73.31	42.6	20676.2
2007	Vic	5	9551.51	129.5	92	77.32	38.6	24744.8
2007	Vic	6	8969.69	129.5	93.3333	65.24	34.8	25775
2007	Vic	7	9884.46	126.5	81.3333	76.89	33.4	29594.2
2007	Vic	8	9163.03	128.75	95	75.63	31.2	29368.7
2007	Vic	9	9975.01	123.75	92	80.4	43	23197.7
2007	Vic	10	8380.32	127.25	98	70.96	36.8	22772.6
2007	Vic	11	9412.74	127	84.3333	76.85	34	27684.5
2007	Vic	12	10426.1	129.25	88.3333	73.49	36.6	28486.7
2007	Vic	13	8511.37	128	97.3333	74.58	40.8	20861.2
2007	Vic	14	9163.78	131	83.3333	72.89	34	26952.3
2007	Vic	15	9431.43	130	96	77.86	35.2	26793.8
2007	Vic	16	7679.12	128.5	88.6667	70.65	31.6	24301
2007	Vic	17	7599.83	127	95	73.26	37.6	20212.3
2007	Vic	19	11058.4	128.25	86.6667	78.45	38.2	28948.7
2007	Vic	20	9637.63	128	99	71.75	33.8	28513.7
2007	Vic	21	7404.29	125.75	90.6667	71.42	30.4	24356.2
2007	Vic	22	10071.9	136.25	92.6667	71.85	34.2	29449.9
2007	Vic	23	8666.13	133.75	93.3333	75.24	31	27955.3
2007	Vic	24	6962.24	126	98	76.61	33	21097.7
2007	Vic	25	8936.73	126.75	98	70.59	35.2	25388.4
2007	Vic	Variety Check 2	8748.72	126	93	74.15	32.2	27170
2008	Girona	2	7812.5	118	79	67.1302	39.9922	19535.1
2008	Girona	3	8156.25	116.75	78	71.2907	45.6051	17884.5
2008	Girona	8	7643.23	115	78	72.0936	37.2248	20532.6
2008	Girona	9	7848.96	111.5	87.6667	75.1206	47.4763	16532.4
2008	Girona	11	6703.12	114.75	72	70.0125	38.7823	17284
2008	Girona	12	8164.06	116.75	80	68.8458	45.5087	17939.6
2008	Girona	13	8531.25	116.25	83.3333	74.017	53.646	15902.9
2008	Girona	14	7197.92	118.75	80.3333	71.7586	38.7945	18554
2008	Girona	15	7630.21	117.5	84.6667	72.601	37.8729	20146.9
2008	Girona	19	7994.01	118	88	69.3164	41.6648	19186.5
2008	Girona	20	7507.81	116.75	85.3333	69.1061	38.1324	19688.8
2008	Girona	21	7713.54	116	79.3333	67.98	35.2628	21874.5
2008	Girona	22	7059.9	129.75	78.3333	69.7258	41.1366	17162.1
2008	Girona	26	7453.12	114.75	83.3333	74.0321	37.1851	20043.3
2008	Girona	27	7888.02	117.75	82	78.3433	41.534	18991.7
2008	Girona	28	8000	116.75	74	67.8252	48.5952	16462.5
2008	Girona	29	7809.9	114.5	75.3333	66.5552	39.5993	19722.3
2008	Girona	30	7203.12	123	79	66.568	37.0271	19453.6
2008	Girona	31	8796.88	118.75	81.3333	71.5421	50.4897	17423.1
2008	Girona	32	7929.69	120.25	75.6667	69.9607	43.223	18346
2008	Girona	33	7765.62	114.5	91.6667	77.9837	54.5087	14246.6
2008	Girona	34	6942.71	116.25	88.6667	70.5061	41.8556	16587.3
2008	Girona	175	7278.65	118	84.3333	76.4892	40.9168	17788.9
2008	Girona	283	6125	114.25	92	69.3142	44.508	13761.6
2008	Girona	Variety Check 2	8239.58	114.25	80.3333	75.072	42.1508	19547.9
2008	La Tallada	192	8020.38
2008	La Tallada	193	5570.02
2008	La Tallada	199	7407.81
2008	La Tallada	203	5936.89
2008	La Tallada	204	6876.51
2008	La Tallada	206	8535.58
2008	La Tallada	208	5733.94
2008	La Tallada	209	6240.52
2008	La Tallada	211	6307.19
2008	La Tallada	213	6788.69
2008	La Tallada	214	6337.9
2008	La Tallada	271	6727.16
2008	La Tallada	272	6374.65
2008	La Tallada	273	6928.8
2008	La Tallada	274	7174.45
2008	La Tallada	275	6824.07
2008	La Tallada	Variety Check 1	8608.98
2008	Lleida	192	6689.27	98	90	79.5	43.7	15307.2
2008	Lleida	193	5133.5	104	85	75.6	27.3	18804
2008	Lleida	196	6580.73	104	70	76.7	35	18802.1
2008	Lleida	199	7693.1	108	78	80	36.6	21019.4
2008	Lleida	200	6723.75	107	73	79.1	35.7	18834
2008	Lleida	201	5726.68	109	88	80.6	37.2	15394.3
2008	Lleida	203	7888.89	107	83	80	40.2	19624.1
2008	Lleida	204	6913.92	109	90	84.3	44.8	15432.9
2008	Lleida	206	8063.95	110	98	83.6	46.3	17416.7
2008	Lleida	208	6643.4	99	83	77.6	39.5	16818.7
2008	Lleida	209	6885.03	112	95	84.6	39.5	17430.5
2008	Lleida	210	6182.7	105	88	79.4	35	17664.9
2008	Lleida	211	7306.88	110	88	79.5	39.5	18498.4
2008	Lleida	212	7536.12	103	95	79.7	50.5	14923
2008	Lleida	213	7724.74	110	83	80.9	39.8	19408.9
2008	Lleida	214	5062.5	102	83	77.6	31.4	16122.6
2008	Lleida	Variety Check 1	6530.25	104	83	77.4	36.5	17891.1
2008	Solsona	2	5506.32	134	75	68.3	33.6	16387.9
2008	Solsona	3	4957.35	130	70	67.5	35.5	13964.4
2008	Solsona	4	5260.39	134	75	67.7	37	14217.3
2008	Solsona	6	3883.79	136	75	64.8	33.6	11558.9
2008	Solsona	8	4637.61	132	80	70.2	27.6	16802.9
2008	Solsona	9	5839.51	130	80	77.7	41	14242.7
2008	Solsona	10	4127.05	133	85	64.5	31.5	13101.7
2008	Solsona	11	4110.6	133	60	66.7	31.4	13091.1
2008	Solsona	12	4636.02	133	75	65.1	35.5	13059.2
2008	Solsona	13	5039.63	132	75	67.9	43.3	11638.9
2008	Solsona	14	5599.09	135	85	75.7	35.2	15906.5
2008	Solsona	15	5567.21	135	80	77.6	39.5	14094.2
2008	Solsona	17	3553.88	132	80	66	34.6	10271.3
2008	Solsona	19	6183.08	133	85	72.7	33.4	18512.2
2008	Solsona	20	5560.62	132	80	65.9	28.2	19718.5
2008	Solsona	21	3787.87	132	80	64.5	26.1	14512.9
2008	Solsona	22	6145.83	141	85	74.6	39.1	15718.2
2008	Solsona	25	4448.28	132	80	64.4	32.8	13561.8
2008	Solsona	26	3884.35	134	80	73.5	29.7	13078.6
2008	Solsona	27	6124.64	134	80	80.5	38.6	15866.9
2008	Solsona	28	5284.2	129	70	66.9	31.9	16564.9
2008	Solsona	30	5034.48	139	90	67.8	34.4	14635.1
2008	Solsona	31	5699.25	130	75	70.1	43.3	13162.2
2008	Solsona	32	5941.74	135	75	70.4	40.7	14598.9
2008	Solsona	33	4159.66	131	90	78.1	38.8	10720.8
2008	Solsona	34	3718.97	133	80	68.4	32.7	11373
2008	Solsona	175	3799.49	136	85	70.7	25.3	15017.7
2008	Solsona	Variety Check 2	7324.33	129	85	76.1	34.8	21046.9
2008	Vic	2	9089.22	133	73.3333	64.9209	40.669	22349.3
2008	Vic	3	8346.23	132	75.3333	69.6505	51.0494	16349.3
2008	Vic	4	7130.56	136	74	64.1871	45.7759	15577.1
2008	Vic	6	7963.68	136	76.3333	64.5282	41.1609	19347.7
2008	Vic	8	8465.68	133	74.3333	69.6765	38.4138	22038.1
2008	Vic	9	8107.51	126	77.3333	74.1782	47.5293	17057.9
2008	Vic	10	8355.05	136	79.3333	64.751	44.9954	18568.7
2008	Vic	11	7311.34	127	69	66.5796	40.0241	18267.3
2008	Vic	12	8127.39	133	69.3333	63.7869	47.7891	17006.8
2008	Vic	13	8047.71	133	71.6667	69.9333	53.0109	15181.2
2008	Vic	14	7949.55	133	72	71.0399	41.7471	19042.2
2008	Vic	15	7842.47	134	79.3333	72.43	44.9149	17460.7
2008	Vic	17	6786.92	127	82	61.4277	43.6644	15543.4
2008	Vic	19	8655.44	136	81.6667	65.3128	43.2483	20013.4
2008	Vic	20	7583.31	132	75.6667	69.8026	39.9598	18977.4
2008	Vic	21	8159.57	129	75	64.7459	40.0552	20370.8
2008	Vic	22	9185.75	136	82.6667	66.9806	42.1437	21796.3
2008	Vic	23	7821.18	133	77.6667	70.6575	39.0805	20013
2008	Vic	25	7532.18	132	75.6667	63.3123	41.1793	18291.2
2008	Vic	26	7733.31	130	75.6667	70.9848	40.7328	18985.5
2008	Vic	27	7312.26	134	75.6667	70.463	40.4575	18073.9
2008	Vic	28	8446.52	128	69.6667	67.5231	48.8672	17284.6
2008	Vic	29	8795.53	127	72	63.7595	42.2572	20814.3
2008	Vic	30	8107.38	136	81	64.6032	40.8316	19855.6
2008	Vic	31	8740.52	127	76	74.675	53.7477	16262.1
2008	Vic	32	8122.74	134	70	66.1292	48.1839	16857.8
2008	Vic	33	6652.9	133	82.3333	71.0147	52.592	12650
2008	Vic	34	7689.39	130	82	64.1884	41.5034	18527.1
2008	Vic	Variety Check 2	8528.57	125	71.6667	73.6299	39.2862	21708.8
2009	Girona	2	7807.29	127.5	74.75	68.5241	37.5393	20797.6
2009	Girona	3	6960.94	124.5	75	70.9984	48.2979	14412.5
2009	Girona	8	6609.38	125.75	72.25	74.0625	34.6777	19059.4
2009	Girona	9	7182.29	123.5	78.75	75.2899	44.9828	15966.8
2009	Girona	11	6643.23	122.25	66.75	71.447	35.4485	18740.5
2009	Girona	12	7869.79	124.75	77	68.9589	41.6133	18911.7
2009	Girona	13	6630.21	125	80.75	72.001	43.8382	15124.3
2009	Girona	14	6507.81	129.25	72.25	72.2643	37.8924	17174.4
2009	Girona	15	7062.5	129.25	81	73.7982	35.9053	19669.8
2009	Girona	17	6572.92	120.25	88.5	70.6148	40.6359	16175.2
2009	Girona	19	7093.75	127.75	77.75	71.1727	35.9087	19754.9
2009	Girona	22	5875	138.25	70.75	65.8809	36.369	16153.9
2009	Girona	23	6252.6	126	79.25	73.4099	34.5575	18093.3
2009	Girona	26	6346.35	125.75	77.25	75.1652	36.2166	17523.4
2009	Girona	27	6671.88	126	74.875	75.8002	36.2515	18404.4
2009	Girona	28	7059.9	127	74.25	68.6539	44.612	15825.1
2009	Girona	29	7015.62	123.25	70	72.3399	37.1632	18877.9
2009	Girona	30	6796.88	130.5	78	66.2523	38.1154	17832.4
2009	Girona	31	7841.15	124.75	72.25	72.929	47.9253	16361.2
2009	Girona	32	6960.94	129.75	73.75	69.2686	42.1103	16530.2
2009	Girona	35	4135.42	115.75	79.25	74.1938	36.3577	11374.3
2009	Girona	36	6809.9	129.25	75.625	75.4036	41.6113	16365.5
2009	Girona	37	7312.5	124	82	72.1363	40.5697	18024.6
2009	Girona	38	7557.29	113.5	74.5	75.1474	44.6138	16939.4
2009	Girona	39	6351.56	116	71.5	69.0409	29.6455	21425
2009	Girona	40	7145.83	119.25	74.5	71.9466	38.1595	18726.2
2009	Girona	41	6281.25	130.5	83.5	75.7301	41.091	15286.2
2009	Girona	42	6841.15	130.5	76.25	71.8167	40.4722	16903.3
2009	Girona	43	6158.85	130	76	70.379	35.5117	17343.2
2009	Girona	44	7104.17	126	78.875	73.8786	38.6115	18399.1
2009	Girona	Variety Check 2	7182.29	124	77	73.7645	35.7566	20086.6
2009	La Tallada	192	7638.4
2009	La Tallada	199	7992.44
2009	La Tallada	200	7331.42
2009	La Tallada	201	7135.28
2009	La Tallada	203	6724.39
2009	La Tallada	204	6910.32
2009	La Tallada	206	7278.54
2009	La Tallada	208	7297.98
2009	La Tallada	209	6265.71
2009	La Tallada	210	7118.67
2009	La Tallada	211	6629.15
2009	La Tallada	212	7845.08
2009	La Tallada	213	6380.48
2009	La Tallada	215	7081.25
2009	La Tallada	216	6792.38
2009	La Tallada	217	7590.17
2009	La Tallada	271	5875.27
2009	La Tallada	Variety Check 1	8065.51
2009	Lleida	192	10228.1	108	110	83.7	44.2	23140.6
2009	Lleida	196	9068.62	109	80	81.4	35.5	25545.4
2009	Lleida	199	10678.6	113	95	82.4	40	26696.6
2009	Lleida	200	9068.34	111	85	80.9	34.2	26515.6
2009	Lleida	201	9040.83	112	100	85.1	47.2	19154.3
2009	Lleida	203	9683.17	113	95	82	34.8	27825.2
2009	Lleida	204	9599.65	113	105	82.7	40.2	23879.7
2009	Lleida	205	9312.97	117	95	79.8	33.6	27717.2
2009	Lleida	206	8616.61	115	110	83.5	35.7	24136.2
2009	Lleida	208	10377.9	109	95	82.2	42.4	24476.2
2009	Lleida	209	9225.41	119	105	83.7	31.1	29663.7
2009	Lleida	210	9735.44	112	100	82	31.8	30614.6
2009	Lleida	211	8588.43	115	90	78.7	33.9	25334.6
2009	Lleida	212	10562.8	109	110	82.3	42.7	24737.3
2009	Lleida	215	8761.78	112	90	80.5	37	23680.5
2009	Lleida	216	8839.31	115	95	81.5	37.6	23508.8
2009	Lleida	217	9686.26	108	110	81.2	42	23062.5
2009	Lleida	Variety Check 1	9681.97	109	105	79.4	34.1	28392.9
2009	Solsona	2	5683.71	139		73.9	35.1	16192.9
2009	Solsona	3	5756.73	140		76.6	40.8	14109.6
2009	Solsona	4	6408.07	142		76.1	41.3	15515.9
2009	Solsona	8	6245.93	141		78	31.8	19641.3
2009	Solsona	9	4700.98	137		82.3	45.9	10241.8
2009	Solsona	11	5852.07	138		81.3	42.7	13705.1
2009	Solsona	12	6465.78	138		74.8	43.1	15001.8
2009	Solsona	13	4812.93	138		76.2	52.4	9184.97
2009	Solsona	14	5066.58	142		77.2	34.1	14858
2009	Solsona	15	4874.59	143		79.9	38.5	12661.3
2009	Solsona	17	5667.79	136		76.9	42.2	13430.8
2009	Solsona	19	6299.8	142		77.9	38.6	16320.7
2009	Solsona	21	5462.8	139		74.9	35.8	15259.2
2009	Solsona	22	5537.09	146		72.3	34.4	16096.2
2009	Solsona	26	5804.46	140		83.3	41.3	14054.4
2009	Solsona	27	4225.3	140		79.9	31.2	13542.6
2009	Solsona	28	5702.38	138		77.4	51.3	11115.7
2009	Solsona	29	5743.51	136		77.1	34.2	16793.9
2009	Solsona	30	5702.05	145		75	40.5	14079.1
2009	Solsona	31	6559.84	137		77.4	44.2	14841.3
2009	Solsona	32	5590.77	142		71.7	36.2	15444.1
2009	Solsona	35	5708.92	137		82.1	39.2	14563.6
2009	Solsona	36	5926.02	142		80.3	37.7	15718.9
2009	Solsona	37	5806.15	137		79	50	11612.3
2009	Solsona	38	5633.2	135		80.7	40	14083
2009	Solsona	39	4918.64	135		76.9	33.9	14509.3
2009	Solsona	40	5895.42	141		78.8	36.5	16151.8
2009	Solsona	41	5612.8	143		79.5	39.8	14102.5
2009	Solsona	42	5204.07	142		76.6	39.4	13208.3
2009	Solsona	43	4372.95	140		74.8	37.3	11723.7
2009	Solsona	44	5996.6	142		78.9	37	16207
2009	Solsona	175	4827.18	140		80.8	37.5	12872.5
2009	Solsona	177	4684.04
2009	Solsona	Variety Check 2	5384.92	136		77.7	35	15385.5
2009	Vic	2	9076.03	135.5	74.25	64.1	34.6	26231.3
2009	Vic	3	7704.74	133	82.5	68.6	37.8	20382.9
2009	Vic	4	8449.93	139	76.5	66.6	37	22837.6
2009	Vic	8	7415.37	133.5	78	70.5	28.4	26110.5
2009	Vic	9	7803.86	132	85	71.45	37.2	20978.1
2009	Vic	11	8563.86	132.5	77.25	71.6	35	24468.2
2009	Vic	12	9116.43	133	78.75	65.85	33	27625.5
2009	Vic	13	8598.83	131.5	90.75	66.4	42.6	20185
2009	Vic	14	7437.98	137	75.75	67.15	32	23243.7
2009	Vic	15	8037.45	137.25	89.25	72.25	35.2	22833.7
2009	Vic	17	7904.25	132	97.25	68.45	40.6	19468.6
2009	Vic	19	8899	134.75	85	65.05	33	26966.7
2009	Vic	21	7761.85	134	77.75	64.65	30.8	25200.8
2009	Vic	22	7392.35	144.25	76.5	63.65	31.8	23246.4
2009	Vic	23	7515.42	137	81.75	69.5	36.6	20533.9
2009	Vic	26	7746.89	133.5	81.25	71.2	30.4	25483.2
2009	Vic	27	7778.66	135.5	79.75	73.4	33.8	23013.8
2009	Vic	28	9099.22	134	82.5	64.1	32.6	27911.7
2009	Vic	29	8640.23	130	78.75	68.65	31	27871.7
2009	Vic	30	8667.4	140.25	79.75	64.2	34.6	25050.3
2009	Vic	31	9483.71	133	85	67.1	37.8	25089.2
2009	Vic	32	8521.74	136.75	76	62.8	33.2	25667.9
2009	Vic	35	8108.88	130.5	79.25	74.1	34.4	23572.3
2009	Vic	36	8483.05	136.25	85.75	68.6	34.8	24376.6
2009	Vic	37	8521.75	133	90.25	67.1	36.6	23283.5
2009	Vic	38	9928.39	130	77.75	71.3	38.4	25855.2
2009	Vic	39	7422.89	130	73.75	66.1	31.2	23791.3
2009	Vic	40	8875.53	133.5	82.5	68.15	29.6	29984.9
2009	Vic	41	6998.87	137	86.5	71.35	38.2	18321.7
2009	Vic	42	9340.64	137.25	82.5	70.25	37	25245
2009	Vic	43	9398.47	134.75	83.5	69.75	31.4	29931.4
2009	Vic	44	7784.75	136.25	79.5	70.75	30.4	25607.7
2009	Vic	Variety Check 2	9433.2	131	84.75	72.2	31.6	29851.9
2010	Girona	2	7825.19	121.5	84.5	75.505	39.3638	19879.2
2010	Girona	3	6386.45	120.5	81.5	73.327	40.3397	15831.7
2010	Girona	8	6469.68	120.75	78.5	76.6549	28.5816	22635.8
2010	Girona	9	7915.66	114.5	85.5	79.3021	43.1233	18355.9
2010	Girona	12	7764.76	121.75	79	72.1282	41.3784	18765.2
2010	Girona	13	7866.28	118.75	91.75	74.0322	39.8891	19720.4
2010	Girona	14	8850.97	122.25	77	73.0118	34.8069	25428.8
2010	Girona	15	6838.45	120.75	88.5	77.5552	37.1503	18407.5
2010	Girona	17	6361.77	119	98.75	74.4053	40.0172	15897.6
2010	Girona	19	7026.43	120.25	83.5	74.9931	37.0514	18964
2010	Girona	23	6379.15	122.25	83	78.8209	31.8491	20029.3
2010	Girona	26	7064.95	117.25	80	74.1348	30.2155	23381.9
2010	Girona	28	6802.43	122.25	78.5	73.7492	41.1997	16510.9
2010	Girona	29	7268.03	117.5	77	74.6522	33.1333	21935.7
2010	Girona	31	6669.17	121.5	79.75	72.7755	37.4672	17800
2010	Girona	32	7864.14	121	75.25	75.5193	40.7276	19309.1
2010	Girona	36	7321.16	120.75	83.5	80.0936	40.252	18188.3
2010	Girona	38	7881.06	108.75	73.25	78.038	43.5247	18107.1
2010	Girona	40	7063.49	121.25	77.75	68.9407	32.2986	21869.4
2010	Girona	42	6941	124.75	80.75	74.0985	40.1598	17283.5
2010	Girona	43	6449.47	121	87	74.9962	37.7011	17106.8
2010	Girona	44	7528.14	120.25	83.5	77.2384	37.9583	19832.6
2010	Girona	45	6878.68	117.75	81.5	77.8526	38.0391	18083.2
2010	Girona	46	8355.15	121	80.25	77.7171	36.1121	23136.7
2010	Girona	47	7646.8	120.75	76.25	76.6163	34.7399	22011.6
2010	Girona	48	7401.83	123.5	79.5	71.8083	36.4552	20303.9
2010	Girona	49	7630.23	114.25	96.5	78.8902	43.3966	17582.6
2010	Girona	50	7711.58	120.5	97.5	79.2098	38.8431	19853.2
2010	Girona	51	9233.81	117	88.75	75.7183	47.771	19329.3
2010	Girona	52	7289.57	122.5	78.25	77.1201	43.6135	16714
2010	Girona	Variety Check 2	8260.33	117.75	80.5	77.8624	35.9009	23008.7
2010	La Tallada	192	6384.15	107	99.5	76.6502	38.9874	16374.9
2010	La Tallada	199	8610.89	114.667	86.5	78.5644	43.6707	19717.8
2010	La Tallada	200	8795.3	114.667	77	74.0559	34.9353	25175.9
2010	La Tallada	201	7196.93	114	95.5	79.166	43.8434	16415.1
2010	La Tallada	203	7092.02	114	96	71.2666	34.6816	20448.9
2010	La Tallada	204	7000.6	115.667	98	78.121	41.7652	16761.8
2010	La Tallada	206	6732.76	114.333	107.5	76.1506	31.0905	21655.3
2010	La Tallada	210	6096.63	113.333	95	75.8811	35.5138	17166.9
2010	La Tallada	212	6513.98	114	97	70.0955	32.8681	19818.6
2010	La Tallada	213	5448.27	115	88	64.9566	32.2135	16913
2010	La Tallada	215	6902.75	112	84.5	77.1024	42.3526	16298.3
2010	La Tallada	216	7037.79	115	84	77.3801	42.7931	16446.1
2010	La Tallada	217	7180.48	107.667	99	74.5226	34.9569	20541
2010	La Tallada	218	8094.87	114.667	105	79.5417	50.754	15949.2
2010	La Tallada	219	6973.81	114.333	100	78.6302	44.8284	15556.7
2010	La Tallada	220	6170.74	114	97	71.4372	29.646	20814.8
2010	La Tallada	Variety Check 1	6722.22	112	96	76.7664	35.6425	18860.1
2010	La Tallada	Variety Check 2	8785.04	116	90.5	74.384	33.1152	26528.7
2010	Lleida	192	9486.4	114	100	84.8814	43.5986	21758.5
2010	Lleida	196	8277.61	115	75	84.4648	40.6159	20380.2
2010	Lleida	199	9037.1	117	85	84.1669	40.0651	22556.1
2010	Lleida	200	8532.72	117	80	83.2103	35.2983	24173.2
2010	Lleida	201	8210.53	117	100	86.0844	43.9	18702.8
2010	Lleida	203	9094	117	95	82.2766	39.5811	22975.6
2010	Lleida	204	8722.33	118	100	86.3871	42.3862	20578.2
2010	Lleida	206	10141.9	118	110	86.9907	41.2221	24603.2
2010	Lleida	208	10294.4	114	85	84.1387	44.8605	22947.6
2010	Lleida	210	9156.42	117	100	85.3815	35.2816	25952.4
2010	Lleida	212	9559.79	117	105	83.8343	40.3947	23665.9
2010	Lleida	213	9408.43	119	95	82.8614	41.0275	22932
2010	Lleida	215	8530.32	114	80	82.9355	38.1767	22344.3
2010	Lleida	216	8804.03	117	90	83.1577	43.4963	20240.9
2010	Lleida	217	9005.87	113	100	84.5706	46.5239	19357.5
2010	Lleida	218	10526.9	118	110	84.9821	51.6538	20379.7
2010	Lleida	219	7757.93	117	95	85.1586	37.5103	20682.1
2010	Lleida	220	9581.24	120	95	81.7525	44.0516	21750
2010	Lleida	Variety Check 1	8861.03	115	95	82.1172	38.8283	22821.1
2010	Lleida	Variety Check 2	9468.61	119	90	80.7584	35.1345	26949.6
2010	Solsona	2	5708.45	142	70	75.2	35.7	15990.1
2010	Solsona	3	5419.49	141	80	78.3	45.5	11911
2010	Solsona	4	6240.72	142	70	77.6	49	12736.2
2010	Solsona	8	4435.03	142	70	80	36.4	12184.1
2010	Solsona	9	5590.5	136	80	82.2	49.8	11225.9
2010	Solsona	12	5039.39	141	70	78.1	46.1	10931.4
2010	Solsona	13	5630.74	140	85	77.1	52.9	10644.1
2010	Solsona	14	5089.28	142	85	78.5	42.2	12059.9
2010	Solsona	15	3520.65	144	80	80.8	41.5	8483.49
2010	Solsona	17	5397.55	139	90	77.6	49.8	10838.4
2010	Solsona	19	4397.29	142	80	78.8	40.3	10911.4
2010	Solsona	23	5050.37	142	85	81.1	38.8	13016.4
2010	Solsona	26	5241.48	140	85	82.5	41.3	12691.2
2010	Solsona	28	4602.3	141	70	76.9	46.9	9813
2010	Solsona	29	5122.82	137	70	77.6	40	12807.1
2010	Solsona	31	4384.7	141	85	78.2	48.3	9078.06
2010	Solsona	32	5563.23	143	70	75.2	44.2	12586.5
2010	Solsona	35	4892.54	134	80	83.2	39.2	12481
2010	Solsona	36	4833.34	142	80	81.2	41.8	11563
2010	Solsona	38	7070.52	131	75	80.6	44.8	15782.4
2010	Solsona	40	4486.44	143	85	80.3	42.2	10631.4
2010	Solsona	42	4019.53	144	70	78.5	42.4	9480.02
2010	Solsona	43	3940.23	144	75	78.1	47.2	8347.94
2010	Solsona	44	4999.47	142	80	79.8	42	11903.5
2010	Solsona	45	4107.63	139	75	80.4	37.3	11012.4
2010	Solsona	46	5203.21	142	75	79.4	42.2	12329.9
2010	Solsona	47	5162.2	142	85	81.1	41.2	12529.6
2010	Solsona	48	6162.01	143	75	78.3	45.7	13483.6
2010	Solsona	49	6359.48	134	90	80.3	46.5	13676.3
2010	Solsona	50	6726.02	143	80	81.1	42.6	15788.8
2010	Solsona	51	5925.98	137	80	78.4	48.1	12320.1
2010	Solsona	52	5730.57	144	80	79.3	47.8	11988.7
2010	Solsona	178	4444.47	142	80	77.8	41.2	10787.5
2010	Solsona	Variety Check 2	4896.03	139	75	80.2	37.3	13126.1
2010	Vic	2	10036.1	134	79	72.85	38.75	25899.6
2010	Vic	3	10900.2	132	82	66.8	40.75	26748.9
2010	Vic	4	11209.2	135	84	71.6	47	23849.4
2010	Vic	8	10342.4	132	82	75.7	36.25	28530.8
2010	Vic	9	11211.6	128	92.6667	79.15	45.25	24777
2010	Vic	12	10167.7	134	85.3333	73.7	45.25	22470
2010	Vic	13	11665.7	131	93.6667	75.05	47.25	24689.2
2010	Vic	14	10809.4	135	86	72.5	37	29214.5
2010	Vic	15	9366.76	136	97	70.95	35.5	26385.2
2010	Vic	17	8050.7	129	99.3333	72.5	40.25	20001.7
2010	Vic	19	10033.7	136	93	74.75	39.25	25563.5
2010	Vic	23	10192	135	96.3333	78.75	36	28311
2010	Vic	26	10878.7	129	90.3333	76.8	36.75	29601.9
2010	Vic	28	9989.7	135	78	73.15	48.25	20704
2010	Vic	29	10593.4	129	86	75.9	38.5	27515.4
2010	Vic	31	11381.6	132	82.3333	75.2	47	24216.2
2010	Vic	32	10682.4	134	85	69.7	46	23222.5
2010	Vic	36	11128.6	136	93.3333	80.75	40.25	27648.8
2010	Vic	38	11489.9	127	86.6667	75.2	45.75	25114.5
2010	Vic	40	10456.1	137	85.6667	72.85	37.5	27882.8
2010	Vic	42	10419.8	138	93	74.8	40	26049.5
2010	Vic	43	10155.5	134	96.6667	74.45	42.5	23895.3
2010	Vic	44	10964.6	134	91.3333	75.85	45.25	24231.1
2010	Vic	45	9120.4	128	92.3333	74.05	36.75	24817.4
2010	Vic	46	10933.6	135	84.6667	75.5	38.25	28584.5
2010	Vic	47	8822.32	136	81.3333	76.6	36.75	24006.3
2010	Vic	48	10038.5	137	90.3333	73.85	41.75	24044.4
2010	Vic	49	7323.55	127	104.333	75.75	44.25	16550.4
2010	Vic	50	7096.66	135	102.333	75.3	36.5	19442.9
2010	Vic	51	11047.9	128	100	70.55	46.75	23631.8
2010	Vic	52	11464	140	90	76.1	43	26660.5
2010	Vic	Variety Check 2	10211.4	129	95.3333	74.2	34.25	29814.4
2011	Girona	2	6272.97	111.75	75	70.4634	41.5655	15091.8
2011	Girona	9	6341.38	105.5	86	76.0221	49.2828	12867.3
2011	Girona	12	4792.79	114	73	69.1488	49.4924	9683.89
2011	Girona	14	6252.92	111.75	74	71.6767	40.7711	15336.6
2011	Girona	19	4689.82	112.5	83.3333	71.6762	43.1789	10861.4
2011	Girona	23	4538.66	114.75	85.3333	74.75	39.5276	11482.3
2011	Girona	28	6131.48	112.25	76.3333	73.3537	49.2999	12437.1
2011	Girona	31	5826.96	112	77	71.7931	48.2366	12079.9
2011	Girona	32	4852.59	112.25	71.6667	67.2394	47.4134	10234.6
2011	Girona	36	5464.49	115.5	84.3333	74.9346	42.852	12752
2011	Girona	38	6089.58	100.25	76	73.8441	43.7947	13904.8
2011	Girona	42	5278.61	116.5	75.6667	72.3995	44.3466	11903.1
2011	Girona	44	5917.31	111.75	79	77.4405	44.7816	13213.7
2011	Girona	46	5998.22	111.5	77.6667	70.5279	43.15	13900.9
2011	Girona	47	5190.93	114.75	77.6667	73.9793	41.7315	12438.9
2011	Girona	49	5715.52	104.5	91.6667	73.2414	44.8138	12753.9
2011	Girona	50	5578.44	113.5	91.3333	73.914	41.9855	13286.6
2011	Girona	51	6850.23	106.5	89.6667	70.6094	51.595	13276.9
2011	Girona	53	6327.37	111.75	76.3333	73.0501	45.28	13973.9
2011	Girona	54	5609.51	112	82.6667	72.7639	51.0135	10996.1
2011	Girona	55	6089.32	109	80.3333	73.3691	43.4716	14007.6
2011	Girona	56	5498.28	116.75	77.6667	73.6883	45.929	11971.2
2011	Girona	61	5993.15	109.5	73.3333	69.2006	42.7514	14018.6
2011	Girona	Variety Check 2	5192.57	107	75.6667	73.8517	39.0934	13282.5
2011	La Tallada	9	6688.49	102.667	90	79.8421	46.457	14397.2
2011	La Tallada	199	6811.18	102	84	78.174	41.2425	16514.9
2011	La Tallada	200	6338.17	100.667	76	76.7449	39.8328	15912
2011	La Tallada	201	5926.43	101.667	100	80.418	48.0944	12322.5
2011	La Tallada	206	6898.81	101.667	102	77.1057	40.2259	17150.2
2011	La Tallada	210	6761.64	97.6667	99	80.4384	41.5746	16263.9
2011	La Tallada	212	6791.89	97	94	79.8609	48.1237	14113.4
2011	La Tallada	216	7385.23	100.333	84	78.1522	45.2306	16327.9
2011	La Tallada	218	6055.53	103	96	77.3157	57.5728	10518
2011	La Tallada	219	6505.7	101	99	79.4589	46.8659	13881.5
2011	La Tallada	220	6668.07	103.667	88	78.931	43.3399	15385.5
2011	La Tallada	221	5388.01	101	96	78.8956	41.2491	13062.1
2011	La Tallada	222	7618.2	98	97	78.3586	50.1034	15204.9
2011	La Tallada	224	7309.81	100	87	79.5497	50.5668	14455.7
2011	La Tallada	Variety Check 1	7058.23	96	87	77.1849	40.2549	17533.8
2011	La Tallada	Variety Check 2	7786.2	105	82	78.3244	40.3652	19289.4
2011	Lleida	9	8079.23	110	82.5	84.4246	49.392	16357.4
2011	Lleida	199	6864.83	107	75	84.449	41.0586	16719.6
2011	Lleida	200	6474.06	104	72.5	84.1191	37.6805	17181.5
2011	Lleida	201	6184.18	107	92.5	88.2966	47.7086	12962.4
2011	Lleida	203	8380.83	106	90	85.3659	43.1386	19427.7
2011	Lleida	206	7995.62	109	105	85.1678	39.3471	20320.7
2011	Lleida	208	7308.32	104	77.5	83.7043	43.7383	16709.2
2011	Lleida	210	4695.7	107	90	84.1617	37.989	12360.7
2011	Lleida	212	6224.55	104	87.5	82.6	41.5034	14997.7
2011	Lleida	213	7551.43	109	87.5	82.8343	45.3664	16645.4
2011	Lleida	216	6607.36	108	77.5	83.7393	47.1414	14016
2011	Lleida	218	6646.27	109	95	83.9651	46.9276	14162.8
2011	Lleida	219	6908.48	106	90	86.0747	46.8854	14734.8
2011	Lleida	220	6368.25	110	85	85.3466	44.9621	14163.6
2011	Lleida	221	8607	108	90		41.6798	20650.3
2011	Lleida	222	7731.98	105	95	86.8759	49.2805	15689.7
2011	Lleida	223	6234.65	109	85	83.1238	43.744	14252.6
2011	Lleida	224	6447.37	104	87.5	83.0069	45.369	14211
2011	Lleida	Variety Check 1	7617.93	105	85	85.0572	41.2614	18462.6
2011	Lleida	Variety Check 2	8310.96	110	75	83.9952	38.7277	21460
2011	Solsona	2	3491.44	132	60	72.2	32.1	10876.8
2011	Solsona	4	3635	131	70	74.8	43.9	8280.18
2011	Solsona	9	3068.46	130	67.5	78.9	40.8	7520.73
2011	Solsona	12	4239.61	131	72.5	72.8	34.4	12324.5
2011	Solsona	14	4259.17	131	60	76.5	37.9	11237.9
2011	Solsona	19	3784.44	132	75	71.8	29.6	12785.3
2011	Solsona	23	4577.42	131	75	76.1	32.6	14041.2
2011	Solsona	28	3187.25	130	57.5	74.1	42.6	7481.82
2011	Solsona	31	4202.86	129	65	75.4	41.2	10201.1
2011	Solsona	32	3778.88	132	65	69.6	35.2	10735.4
2011	Solsona	36	3549.74	133	72.5	78.1	37.2	9542.3
2011	Solsona	38	4652.68	128	65	78.8	42	11077.8
2011	Solsona	42	3368.31	133	67.5	75.8	40.7	8275.94
2011	Solsona	44	3987.71	132	72.5	76.8	37.3	10690.9
2011	Solsona	46	3467.63	132	67.5	76.5	38.3	9053.86
2011	Solsona	47	3850.69	131	67.5	78.3	38	10133.4
2011	Solsona	49	4086.89	126	75	77.5	47.2	8658.67
2011	Solsona	50	4860.63	133	72.5	77.8	40.3	12061.1
2011	Solsona	51	3692.42	128	70	76.1	48.5	7613.24
2011	Solsona	53	3749.06	130	62.5	74.9	34.8	10773.2
2011	Solsona	54	3275.96	129	65	74.8	45.7	7168.4
2011	Solsona	55	3685.18	129	67.5	75.3	34.5	10681.7
2011	Solsona	56	3785.25	132	75	76.3	42.4	8927.47
2011	Solsona	59	3570.66	132	72.5	74.6	35.7	10001.9
2011	Solsona	60	4415.63	132	75	73.8	37.3	11838.2
2011	Solsona	179	3897.18	130	67.5	77.8	37.3	10448.2
2011	Solsona	180	3174.26	134	70	74.6	39.7	7995.61
2011	Solsona	181	3963.04	131	70	79.9	40	9907.59
2011	Solsona	182	4328.71	132	72.5	76.5	32.9	13157.2
2011	Solsona	Variety Check 2	4082.92	129	67.5	76.6	36.9	11064.8
2011	Vic	2	8295.98	127.25	78	71.6	36.875	22497.6
2011	Vic	4	9041.57	126.5	84.6667	73.4	44.75	20204.6
2011	Vic	9	8155.73	119.75	87.3333	78.7	50	16311.5
2011	Vic	12	7894.48	124.5	82.3333	71.1	42.25	18685.2
2011	Vic	14	7568.56	125.75	77	72.55	36.625	20665
2011	Vic	19	8389.84	128.5	83	74.2	37.875	22151.4
2011	Vic	23	7860.75	126.25	87	75.75	37.125	21173.7
2011	Vic	28	9072.92	126.5	82.3333	72.65	47	19304.1
2011	Vic	31	9041.38	122.5	85.6667	74.1	46.875	19288.3
2011	Vic	32	7734.38	128.25	72.6667	67.95	39.25	19705.4
2011	Vic	36	8339.36	126.75	85.6667	77.35	40.25	20718.9
2011	Vic	38	8653.62	118.75	85.3333	76.75	46	18812.2
2011	Vic	42	8560.34	129	79	75.25	40.875	20942.7
2011	Vic	44	9421.45	124.5	83.3333	76.45	43	21910.3
2011	Vic	46	8070	125.75	81	72.4	44.5	18134.8
2011	Vic	47	7418.55	127.5	84	76.25	39	19021.9
2011	Vic	49	7578.12	119	101.333	76.05	45.5	16655.2
2011	Vic	50	7362.88	128	98.6667	78.15	40.875	18013.2
2011	Vic	51	7614.42	120.5	89	71.8	46.5	16375.1
2011	Vic	53	8083.89	123.75	80.6667	73.8	38.25	21134.4
2011	Vic	54	8273.71	122	94	74.55	52.75	15684.8
2011	Vic	55	8019.01	123.25	79.6667	72.2	36.625	21894.9
2011	Vic	56	7238.18	129.75	83.3333	70.85	38.75	18679.2
2011	Vic	Variety Check 2	8085.08	122	83.6667	74.7	36.875	21925.6
2012	Girona	2	3953.1	133	61.3333	72.0671	38.0741	10382.6
2012	Girona	9	4107.71	129	70.3333	78.1249	44.3385	9264.43
2012	Girona	12	2485.89	133.5	66.3333	72.0392	43.8177	5673.26
2012	Girona	19	3617.24	134.75	70.6667	73.3903	37.7379	9585.16
2012	Girona	23	3128.12	132.25	65.6667	76.431	36.9828	8458.33
2012	Girona	31	3944.04	132.75	65.6667	72.9818	41.9034	9412.2
2012	Girona	32	3605.74	133.25	65.3333	69.1307	37.8253	9532.62
2012	Girona	38	4277	129	66	77.985	41.0841	10410.4
2012	Girona	44	2860.78	133.5	67	74.2305	40.5523	7054.54
2012	Girona	46	3495.27	132.75	64.3333	76.0108	38.5741	9061.16
2012	Girona	47	4091.6	132.25	63.6667	75.6803	41.9343	9757.15
2012	Girona	49	3685.34	128.75	71.6667	75.6248	43.9448	8386.3
2012	Girona	50	1956.12	133	67.6667	75.3128	36.3698	5378.4
2012	Girona	51	3617.19	131.75	68.3333	74.6	47.25	7655.42
2012	Girona	53	3951.12	133.75	66.3333	73.3261	37.7816	10457.8
2012	Girona	54	4165.27	131.75	71	75.3891	51.5716	8076.69
2012	Girona	55	4406.86	133.75	64.6667	72.936	37.5114	11748.1
2012	Girona	57	4181.03	132.25	68.6667	75.3955	42.827	9762.6
2012	Girona	58	3345.24	133.75	68.6667	77.2426	39.3388	8503.67
2012	Girona	59	2265.6	135.25	64.6667	71.3199	40.6925	5567.6
2012	Girona	60	3143.53	134	70	72.4369	34.0241	9239.13
2012	Girona	61	3232.47	132.75	61	73.5105	41.558	7778.19
2012	Girona	62	3876.47	132.25	69.3333	76.9999	43.2723	8958.33
2012	Girona	Variety Check 2	4226.91	130.5	68.3333	77.1113	34.9598	12090.8
2012	La Tallada	9	6975.16	119.333	87	77.9055	44.4744	15683.5
2012	La Tallada	199	8707.55	116	87	79.4213	43.6227	19961
2012	La Tallada	200	7326.87	115.333	77.5	78.7683	37.6647	19452.9
2012	La Tallada	201	7534.72	114.667	94	80.6136	44.1486	17066.7
2012	La Tallada	206	7629.51	118	103.5	81.4305	37.5362	20325.7
2012	La Tallada	212	7804.54	113.667	99	79.953	47.9759	16267.6
2012	La Tallada	213	7407.58	118.667	94	75.4437	36.102	20518.5
2012	La Tallada	216	7749.95	117.667	83	78.033	38.0914	20345.7
2012	La Tallada	218	8375.2	118.333	105.5	80.5343	51.2017	16357.3
2012	La Tallada	220	7122.76	119.333	86.5	75.3822	30.2816	23521.7
2012	La Tallada	221	6295.82	116.667	100	73.1587	30.5862	20583.8
2012	La Tallada	222	8628.96	114	98.5	81.3061	44.9511	19196.3
2012	La Tallada	224	9123.23	115	92.5	79.5537	47.7195	19118.4
2012	La Tallada	225	8607.59	112.667	89	77.7863	37.3491	23046.3
2012	La Tallada	226	8350.93	117.333	94.5	79.6709	53.8379	15511.2
2012	La Tallada	228	8669.84	112.667	94	79.13	49.2989	17586.3
2012	La Tallada	229	6738.06	123.333	86.5	76.3696	35.1006	19196.4
2012	La Tallada	230	7438.3	116.667	84	77.2418	41.0121	18136.9
2012	La Tallada	276	8277.2	110.667	80.5	80.091	40.4931	20441
2012	La Tallada	Variety Check 1	8843.49	114.333	93.5	78.8405	39.0448	22649.6
2012	La Tallada	Variety Check 2	9118.14	120.667	84.5	77.7659	34.6184	26339
2012	Lleida	9	9154.77	127	90	84.1	47.2	19395.7
2012	Lleida	199	9168.51	125	85	83.7	40	22921.3
2012	Lleida	200	9182.78	124	75	81.5	35.2	26087.4
2012	Lleida	201	8652.24	123	100	84.7	43.1	20074.8
2012	Lleida	203	8418.84	125	100	81.2	38.9	21642.3
2012	Lleida	206	8999.52	126	105	85.2	39.5	22783.6
2012	Lleida	208	9116.67	122	85	81	46.5	19605.7
2012	Lleida	212	9437.31	123	100	81.8	41.2	22906.1
2012	Lleida	213	8620.55	126	100	81.5	41.5	20772.4
2012	Lleida	218	9343.42	126	115	83.8	49.3	18952.2
2012	Lleida	220	8944.52	128	90	80.2	41.8	21398.4
2012	Lleida	221	8430.29	124	100	82.9	37	22784.6
2012	Lleida	222	10012.5	123	105	83.3	47.4	21123.4
2012	Lleida	224	9397.46	122	95	80.4	46.5	20209.6
2012	Lleida	225	9287.91	122	85	83.4	38.8	23937.9
2012	Lleida	226	8682.03	124	95	82.4	45.9	18915.1
2012	Lleida	227	9816.63	120	95	81.5	38	25833.2
2012	Lleida	228	8864.1	122	110	85.1	50	17728.2
2012	Lleida	229	9657.54	127	90	83	38.9	24826.6
2012	Lleida	230	8221.97	124	90	82.3	38.5	21355.8
2012	Lleida	Variety Check 1	9839.76	124	90	79.1	35.6	27639.8
2012	Lleida	Variety Check 2	9031.2	127	80	79.9	34.4	26253.5
2012	Solsona	2	4289.25	142	60	73.3	30.3	14155.9
2012	Solsona	4	4244.92	141	70	74	41.2	10303.2
2012	Solsona	9	4369.02	136	70	81.9	47.4	9217.34
2012	Solsona	12	4047.33	140	60	73.6	39.1	10351.2
2012	Solsona	19	4174.73	141	70	76.6	32.2	12965
2012	Solsona	23	4377.57	140	70	80.9	34.6	12652
2012	Solsona	31	4022.65	139	60	76.2	41.3	9740.07
2012	Solsona	32	3783.76	141	60	73.3	36.4	10394.9
2012	Solsona	38	4629.39	135	60	79.3	39.4	11749.7
2012	Solsona	44	4235.07	142	60	74.6	30.3	13977.1
2012	Solsona	46	4086.8	141	65	78.1	37.2	10986
2012	Solsona	47	3750	141	65	81	35.6	10533.7
2012	Solsona	49	4760.37	135	70	79.7	42.9	11096.4
2012	Solsona	50	4484.19	142	65	79.4	38.5	11647.2
2012	Solsona	51	4005.48	137	65	74	41.5	9651.75
2012	Solsona	53	4150.33	140	55	76.3	39.2	10587.6
2012	Solsona	54	4118.7	138	65	72.9	47.8	8616.52
2012	Solsona	55	4411.76	140	60	75.8	31.9	13830
2012	Solsona	57	4373.09	139	70	79.3	42.9	10193.7
2012	Solsona	58	4166.67	140	70	80.2	37.9	10993.8
2012	Solsona	59	4298.97	141	65	78.1	41.5	10359
2012	Solsona	60	3579.21	142	70	74.9	30.6	11696.8
2012	Solsona	61	4476.56	137	65	76	40	11191.4
2012	Solsona	62	3926.47	139	70	81.3	41.7	9416
2012	Solsona	180	3660.36	144	65	74.6	32.5	11262.6
2012	Solsona	Variety Check 2	4037.46	138	70	77.4	31.3	12899.2
2012	Vic	2	5270.47	145.75	72.3333	65.4483	27.1862	19386.6
2012	Vic	4	4256.7	145.5	71	65.1891	24.7782	17179.3
2012	Vic	9	4698.28	141	82	75.0221	33.829	13888.3
2012	Vic	12	4717.27	142.5	77.6667	63.5683	35.0213	13469.7
2012	Vic	19	4317.11	146.25	77	67.4543	25.3009	17063.1
2012	Vic	23	5002.87	142	82.3333	76.444	28.5175	17543.2
2012	Vic	31	5729.29	142	76.3333	70.6964	39.1014	14652.4
2012	Vic	32	4575.6	145.5	72	65.5358	28.7126	15935.8
2012	Vic	38	5854.49	138.5	76.3333	77.1854	33.4615	17496.2
2012	Vic	44	5224.06	143.25	79.6667	71.5353	28.3624	18419
2012	Vic	46	5047.33	143.75	76.3333	70.0892	26.667	18927.3
2012	Vic	47	5001.56	143.75	75.6667	75.8621	31.1092	16077.4
2012	Vic	49	6412.08	136.25	91.6667	76.131	38.3149	16735.2
2012	Vic	50	5443.29	144.75	96	77.736	33.117	16436.6
2012	Vic	51	6374.17	140	83	72.3511	37.8664	16833.3
2012	Vic	53	3993.84	143.5	71.3333	67.1224	23.9009	16710
2012	Vic	54	5536.85	140	86.6667	73.2198	39.227	14114.9
2012	Vic	55	5023.99	142.5	72.6667	67.7638	27.9474	17976.6
2012	Vic	57	5679.53	143.25	81	72.4462	34.7379	16349.6
2012	Vic	58	4651.4	144.75	86.3333	72.899	27.0897	17170.4
2012	Vic	59	3448.71	145	79	63.3337	25.2721	13646.3
2012	Vic	60	5386.53	144	84	71.5752	29.948	17986.3
2012	Vic	61	4585.87	140.25	77.6667	64.847	28.8767	15880.8
2012	Vic	62	5846.74	141.5	82.3333	73.9662	31.0667	18820
2012	Vic	Variety Check 2	5398.14	141.5	79	72.3587	25.2316	21394.4
2013	Girona	2	8379.63	118.5	79.3333	75.0729	43.5805	19228
2013	Girona	9	8358.88	113.5	86.3333	79.6521	54.9567	15209.9
2013	Girona	12	9661.65	120.75	82.3333	75.5665	50.546	19114.6
2013	Girona	19	9187.88	118	88	76.9003	44.064	20851.2
2013	Girona	23	7224.68	122.25	86	78.1014	40.2103	17967.2
2013	Girona	31	9461.89	119.25	81.3333	76.9615	56.3693	16785.5
2013	Girona	38	8822.31	109.5	77.6667	80.1243	48.4069	18225.3
2013	Girona	44	8794.83	119.25	88	80.6069	47.6337	18463.5
2013	Girona	46	7740.71	120.5	82.3333	78.0493	45.1303	17151.9
2013	Girona	49	9070.58	111.5	96	78.9751	51.1038	17749.3
2013	Girona	51	9351.2	114	89.6667	76.7879	55.1138	16967.1
2013	Girona	54	8917.51	116.75	88.3333	78.8043	53.823	16568.2
2013	Girona	55	8354.84	115.75	82.3333	76.7682	44.531	18761.8
2013	Girona	57	8357.97	121.25	85.6667	78.4613	47.6743	17531.4
2013	Girona	59	8383.31	121.25	86.6667	79.3633	48.0701	17439.7
2013	Girona	61	8871.18	116.5	82.6667	77.7208	47.9318	18507.9
2013	Girona	63	8730.87	117.5	84	77.3098	45.3889	19235.7
2013	Girona	64	9287.78	119.25	75.3333	80.0277	49.0552	18933.3
2013	Girona	65	8734.05	115	84.3333	76.7583	43.8774	19905.6
2013	Girona	66	9872.94	115.25	97.6667	79.852	45.8797	21519.2
2013	Girona	67	8476.53	117	93	79.8575	51.249	16539.9
2013	Girona	68	8011.55	122	80.6667	79.2475	47.4456	16885.8
2013	Girona	69	8269.92	121.5	95.6667	80.3545	47.2613	17498.3
2013	Girona	70	8903.66	115.5	82	80.4244	48.4996	18358.2
2013	Girona	71	8426.65		84.6667	78.2076	48.013	17550.8
2013	Girona	72	8977.01	122.5	81	75.9636	48.5525	18489.3
2013	Girona	73	8194.19	119.75	79.3333	75.9256	49.0284	16713.2
2013	Girona	74	9424.89	117.25	83	76.9179	47.5678	19813.6
2013	Girona	75	8208.46	119.75	89.3333	79.3074	47.5142	17275.8
2013	Girona	78	8177.5	119.75	117.667	80.2634	41.5425	19684.6
2013	Girona	86	9861.39	115.75	84	77.7963	52.8743	18650.6
2013	Girona	183	8515.09	121.25	82.6667	78.1117	42.7226	19931.1
2013	Girona	184	9608.8	118.75	83	76.5332	46.4774	20674.1
2013	Girona	213	8383.4	112.75	92.3333	77.822	45.795	18306.3
2013	Girona	226	7659.21	112	92.3333	81.6978	56.8192	13480
2013	Girona	229	8631.39	115.5	83.6667	79.787	45.692	18890.4
2013	Girona	Variety Check 2	9082.48	114	86.3333	79.2559	38.7513	23437.8
2013	La Tallada	199	10038.1	113	92	82.2722	48.0835	20876.4
2013	La Tallada	200	8879.37	112.333	82	80.4475	44.9625	19748.4
2013	La Tallada	201	8295.02	108	100	81.3741	52.7563	15723.3
2013	La Tallada	213	11373.3	114.667	102.667	80.847	48.9092	23254
2013	La Tallada	216	9428.67	114	89.3333	81.3244	48.7747	19331.1
2013	La Tallada	218	9488.25	114.667	108.667	81.3561	55.9854	16947.7
2013	La Tallada	224	9598.65	108	100.333	81.3532	56.9644	16850.3
2013	La Tallada	225	7722.09	108	81.3333	81.3898	48.6057	15887.2
2013	La Tallada	226	8860.45	112.333	94.6667	80.9957	59.8218	14811.4
2013	La Tallada	229	9709.69	119	89.3333	81.0534	44.9736	21589.8
2013	La Tallada	230	8386.58	111.667	83.3333	80.0661	46.1605	18168.3
2013	La Tallada	231	7625.1	111	92.6667	79.3949	52.013	14660
2013	La Tallada	233	9859.67	108	98.6667	80.9819	57.6667	17097.7
2013	La Tallada	234	9882.64	112.667	102.333	82.8194	58.0299	17030.3
2013	La Tallada	235	10517.4	108	96	81.3126	44.5655	23599.9
2013	La Tallada	236	8750.3	109	99.6667	82.1358	44.9391	19471.5
2013	La Tallada	277	7970.08	106.667	80.6667	77.8188	45.2939	17596.4
2013	La Tallada	278	8911.92	105.333	88	81.7199	47.1425	18904.2
2013	La Tallada	Variety Check 1	8295.02	108	94	79.881	46.1249	17983.8
2013	La Tallada	Variety Check 2	10673.6	118	87.6667	80.4	45.3287	23547.1
2013	Lleida	199	9433.57	112	85	83.2586	45.9184	20544.2
2013	Lleida	201	8467.04	109	95	85.9972	48.9122	17310.7
2013	Lleida	203	10027.1	110	87.5	82.754	45.0101	22277.4
2013	Lleida	205	9945.7	110	90	84.1032	41.752	23820.9
2013	Lleida	208	9594.35	107	80	83.6961	49.5569	19360.3
2013	Lleida	218	9680.16	112	90	85.6984	56.5649	17113.4
2013	Lleida	221	9059.67	112	85	81.9614	36.8524	24583.7
2013	Lleida	224	10264.7	106	77.5	82.1254	53.5689	19161.6
2013	Lleida	225	10277.5	105	87.5	83.4717	40.4772	25390.9
2013	Lleida	226	8692.16	112	85	83.683	54.3487	15993.3
2013	Lleida	229	9558.43	113	80	84.594	47.7094	20034.7
2013	Lleida	230	9392.91	109	72.5	82.9683	47.7269	19680.5
2013	Lleida	231	10166.9	110	87.5	83.8694	46.8741	21689.7
2013	Lleida	232	9388.99	105	75	81.2317	38.09	24649.5
2013	Lleida	233	9938.56	107	87.5	84.8024	53.7382	18494.4
2013	Lleida	234	8823.72	113	72.5	85.6922	54.3487	16235.4
2013	Lleida	235	9770.03	110	87.5	83.8924	41.7959	23375.6
2013	Lleida	236	8551.43	109	90	81.9614	33.5297	25504.1
2013	Lleida	237	10570	106	82.5	82.1628	46.2166	22870.6
2013	Lleida	Variety Check 1	10337.9	108	82.5	83.0855	43.8507	23575.2
2013	Lleida	Variety Check 2	10133.3	113	80	83.2646	37.4993	27022.5
2013	Solsona	2	4364.31	149	75	75.1	36.3	12022.9
2013	Solsona	9	4206.43	144	80	81.6	43.3	9714.62
2013	Solsona	12	4329.73	148	75	75.3	41.7	10383
2013	Solsona	19	4133.44	151	80	75.5	31.3	13205.9
2013	Solsona	31	4929.39	147	75	77.7	40	12323.5
2013	Solsona	36	4603.71	153	75	82.3	36	12788.1
2013	Solsona	38	4790.02	142	75	77.3	42.9	11165.6
2013	Solsona	44	4203.82	152	75	77	32.6	12895.2
2013	Solsona	46	3907.11	151	80	78.7	36.1	10823
2013	Solsona	49	4561.68	142	80	78.53	42.2	10809.7
2013	Solsona	51	4838.64	143	80	77.6	49.3	9814.69
2013	Solsona	54	4811.83	145	75	76.4	47.8	10066.6
2013	Solsona	55	5222.28	145	75	76.5	36.8	14191
2013	Solsona	57	5025.97	147	80	80.5	41.7	12052.7
2013	Solsona	58	4657.31	150	80	82.6	39.8	11701.8
2013	Solsona	59	4897.48	149	85	78.9	42	11660.7
2013	Solsona	61	5313.79	146	75	75.9	40.8	13024
2013	Solsona	62	5095.29	147	85	81.8	41.8	12189.7
2013	Solsona	63	4527.39	148	75	75.8	34	13315.9
2013	Solsona	64	3919.49	149	65	73.9	31.1	12602.9
2013	Solsona	65	2516.78	146	70	73.1	32.5	7743.94
2013	Solsona	66	2314.62	151	80	76.4	36.1	6411.68
2013	Solsona	67	4255.93	149	85	81.9	43.7	9738.97
2013	Solsona	70	4339.55	146	80	81.1	43.1	10068.6
2013	Solsona	73	5523.82	150	75	76.9	39.4	14019.8
2013	Solsona	74	4724.69	146	70	78.2	42.4	11143.1
2013	Solsona	78	4783.15	151	105	80.5	35.3	13550
2013	Solsona	79	4976.03	150	80	80.2	39.5	12597.5
2013	Solsona	83	3510.51	151	75	76.5	37.3	9411.54
2013	Solsona	85	4653.57	150	75	77.9	38.3	12150.3
2013	Solsona	86	4894.54	146	75	79.1	43.5	11251.8
2013	Solsona	87	5574.5	151	75	75.6	41.2	13530.3
2013	Solsona	88	4013.23	152	85	79.6	34.2	11734.6
2013	Solsona	175	4296.66	148	80	81.3	36.2	11869.2
2013	Solsona	183	4961.14	150	75	78.5	34.5	14380.1
2013	Solsona	184	5367.36	149	75	76.4	40	13418.4
2013	Solsona	Variety Check 2	4212.29	144	80	77.8	30.7	13720.8
2013	Vic	2	7759.67	128	81	69.3	40	19399.2
2013	Vic	9	6407.77	124	83.6667	72.95	49	13077.1
2013	Vic	12	6535.59	128	77.3333	68.15	48.3333	13521.9
2013	Vic	19	6837.15	128	86	68.6	40	17092.9
2013	Vic	23	6248.76	129	89	73.3	38.6667	16160.6
2013	Vic	31	7505.21	126	85	68.85	50.3333	14911
2013	Vic	36	6987.93	129	83	72.35	40.6667	17183.4
2013	Vic	38	7053.52	121	78.6667	71.85	43.6667	16153.1
2013	Vic	44	7585.56	128	89.3333	72.8	44.6667	16982.6
2013	Vic	46	7192.14	129	87.3333	69.15	38	18926.7
2013	Vic	49	6357.82	124	91.6667	70.8	44.6667	14233.9
2013	Vic	51	6097.01	125	89.6667	67.6	50	12194
2013	Vic	54	6314.66	127	91	68.4	43.3333	14572.3
2013	Vic	55	7223.96	126	77.6667	68.4	39.3333	18366
2013	Vic	57	6553.81	128	85	69.4	41.3333	15856
2013	Vic	59	5985.73	129	85	69.4	41.3333	14481.6
2013	Vic	61	7392.21	127	88.3333	70.35	46	16070
2013	Vic	63	7676.59	129	90	68.1	39	19683.6
2013	Vic	64	6244.15	128	76.6667	69.35	38	16432
2013	Vic	65	7725.46	127	84.3333	69.55	42	18393.9
2013	Vic	66	7685.48	128	98.3333	68.65	37.6667	20403.9
2013	Vic	67	7457.67	127	92	72.3	47.3333	15755.7
2013	Vic	68	7262.19	131	82.6667	69.55	42.3333	17154.8
2013	Vic	69	6634.02	130	94.6667	71.4	38	17457.9
2013	Vic	70	7372.49	127	88.3333	71.3	44.6667	16505.6
2013	Vic	71	9093.76	133	87.3333	69.8	47	19348.4
2013	Vic	72	8094.85	131	86.3333	70.5	44.6667	18122.8
2013	Vic	73	7475.35	129	83.3333	67.35	45	16611.9
2013	Vic	74	6962.66	127	82	70.2	43.3333	16067.7
2013	Vic	75	7987.71	127	92	68.7	45	17750.5
2013	Vic	Variety Check 2	6038.94	125	85	69.1	32.6667	18486.6
2014	Girona	9	7619.01	108	88.8333	70.2739	39.8083	19139.2
2014	Girona	19	6338.5	118.25	80.3333	67.1052	31.1586	20342.7
2014	Girona	31	7005.56	117.5	82	70.4155	43.0756	16263.4
2014	Girona	38	7374.58	108.75	73	69.4494	36.394	20263.2
2014	Girona	49	7860.1	107	90.1667	71.8095	44.6664	17597.4
2014	Girona	54	7670.11	114.5	85.5	67.9938	45.6175	16814
2014	Girona	55	8439.04	113.25	80.1667	68.5806	37.2491	22655.7
2014	Girona	57	7525.5	116	80.8333	69.9686	38.844	19373.7
2014	Girona	61	7634.25	112.5	84	67.7056	39.3879	19382.2
2014	Girona	62	7635.6	115.75	86.5	70.8498	37.6267	20293
2014	Girona	65	5911.66	111.75	75.3333	66.4322	32.6885	18084.8
2014	Girona	66	6706.98	113.25	85.6667	67.3901	35.2721	19015
2014	Girona	67	7058.84	118.25	84.8333	75.1365	44.6698	15802.3
2014	Girona	73	7588.46	119	78.8333	67.2344	39.1828	19366.8
2014	Girona	74	8049.79	113.75	83.1667	69.6459	40.1526	20048
2014	Girona	76	6782.5	114	98	71.9075	44.5736	15216.4
2014	Girona	77	6704.64	116.75	84.3333	68.6523	35.8963	18677.8
2014	Girona	78	6738.75	117.5	107.667	74.2359	35.9126	18764.3
2014	Girona	79	7126.38	120	81.3333	71.4045	35.6276	20002.4
2014	Girona	80	8140.6	120.25	77	71.8433	42.3773	19209.8
2014	Girona	81	5658.08	123.25	79.1667	71.3791	37.802	14967.7
2014	Girona	82	7056.47	112.5	83.5	71.591	39.6284	17806.6
2014	Girona	83	8302.09	120	87.1667	69.7239	40.6911	20402.7
2014	Girona	84	8671.38	119	79.1667	73.1476	42.8506	20236.3
2014	Girona	85	7675.68	115.5	81.3333	69.3345	39.5632	19401
2014	Girona	86	7144.65	115.5	75.6667	69.4607	41.4951	17218
2014	Girona	87	7959.98	116.75	92.3333	70.0881	48.5112	16408.5
2014	Girona	88	6763.39	118.25	88.8333	73.8718	37.4497	18059.9
2014	Girona	89	7577.95	117.5	89.8333	70.5072	37.1241	20412.4
2014	Girona	94	7734.29	116.5	82.5	73.016	41.2307	18758.6
2014	Girona	99	6979.6	117	80.8333	69.2711	39.1261	17838.7
2014	Girona	100	8465.95	117.5	89.8333	73.8748	43.5721	19429.7
2014	Girona	101	7821.12	118.75	83.8333	73.4524	37.0477	21110.9
2014	Girona	213	6419.84	110	92.1667	71.4895	40.3224	15921.3
2014	Girona	229	6206.31	115.5	85.5	70.1943	32.5618	19060.1
2014	Girona	284	7554.67	110	89.6667	70.8944	44.1759	17101.4
2014	Girona	285	6661.84	118.75	78.3333	71.2036	36.125	18441.1
2014	Girona	Variety Check 2	7262.5	110	80.3333	70.92	38.0655	19078.9
2014	La Tallada	199	5803.54	101	73.25	75.4322	34.4904	16826.5
2014	La Tallada	201	5765.52	98	77.5	77.76	39.4759	14605.2
2014	La Tallada	208	6065.45	93	71.75	76.3751	39.7011	15277.8
2014	La Tallada	213	6427.79	102.667	87	73.8606	36.0175	17846.3
2014	La Tallada	216	6840.05	103.667	76.25	75.5767	37.2944	18340.7
2014	La Tallada	224	6522.87	96.3333	79	76.5793	45.12	14456.7
2014	La Tallada	225	7347.47	95	74.75	78.112	37.7161	19481
2014	La Tallada	229	4662.4	108.333	78.5	71.2409	29.2668	15930.7
2014	La Tallada	230	6290.39	100	74.25	76.0487	40.0649	15700.5
2014	La Tallada	232	5882.42	98.3333	87.25	74.9905	41.1078	14309.8
2014	La Tallada	233	6609.8	95	84.25	78.3961	49.121	13456.2
2014	La Tallada	237	7063.34	94	74.5	78.4963	38.7759	18215.8
2014	La Tallada	238	6574.71	103	83.5	77.7131	40.9276	16064.3
2014	La Tallada	239	7122.48	99.3333	81.25	76.1745	41.4046	17202.1
2014	La Tallada	240	5733.78	101	77.75	76.3416	35.8552	15991.5
2014	La Tallada	241	6671.51	102	90	78.7417	42.4563	15713.8
2014	La Tallada	242	7694.53	101	87.25	74.8429	41.6621	18468.9
2014	La Tallada	243	7415.54	101	89.5	77.0447	39.8336	18616.3
2014	La Tallada	Variety Check 1	7243.02	99.3333	83.5	76.9283	38.1401	18990.6
2014	La Tallada	Variety Check 2	6980.36	104.333	77.25	74.4833	32.4168	21533.2
2014	Lleida	199	7987.37	102	65
2014	Lleida	201	6861.58	102	75	80.6	48.5	14147.6
2014	Lleida	203	8381.17	102	75	80.6	43.3	19356
2014	Lleida	208	7788.55	101	65	81.8	51	15271.7
2014	Lleida	213	8831.91	104	75	82.7	46.5	18993.4
2014	Lleida	224	8028.11	100	80	79.8	55.6	14439
2014	Lleida	225	7867.39	99	70	79.4	39.4	19968
2014	Lleida	229	7644.53	107	70	80.1	48.3	15827.2
2014	Lleida	230	7632.97	101	70	79	44.1	17308.3
2014	Lleida	232	7607.15	101	75	79.8	49.8	15275.4
2014	Lleida	233	7659.88	100	80	82.6	53.5	14317.5
2014	Lleida	237	7643.23	99	70	80.5	45.9	16651.9
2014	Lleida	238	7470.45	101	75	81.9	46.9	15928.5
2014	Lleida	239	8425.18	102	70	79.1	48.5	17371.5
2014	Lleida	240	6901.35	105	70	80.4	45.5	15167.8
2014	Lleida	241	7987.84	104	80	84.2	51.5	15510.4
2014	Lleida	242	8003.03	102	70	79.8	48.3	16569.4
2014	Lleida	243	8003.76	103	80	82.1	49.8	16071.8
2014	Lleida	Variety Check 1	7722.85	100	75	78.9	42.7	18086.3
2014	Lleida	Variety Check 2	6948.83	106	65	78.4	42	16544.8
2014	Solsona	2	8033.44	128	65	72.5	38.9	20651.5
2014	Solsona	9	7682.74	124	80	79.6	45.9	16738
2014	Solsona	19	7837.45	129	80	72.6	34.5	22717.2
2014	Solsona	31	7617.25	129	70	74.6	46.1	16523.3
2014	Solsona	38	5121.15	125	65	75.2	36.6	13992.2
2014	Solsona	54	7547.59	128	80	73.6	53.2	14187.2
2014	Solsona	55	8266.14	127	65	75	39.4	20980
2014	Solsona	57	7206.64	128	75	75.5	41.7	17282.1
2014	Solsona	62	7355.98	127	80	77	41.2	17854.3
2014	Solsona	65	5469.77	125	75	68.8	31.8	17200.5
2014	Solsona	66	7424.9	125	90	74.2	36.4	20398.1
2014	Solsona	67	6779.53	129	80	77.9	44.4	15269.2
2014	Solsona	73	7740.7	129	75	73.1	42.9	18043.6
2014	Solsona	74	7862.32	125	75	73.6	39.1	20108.2
2014	Solsona	76	6719.54	125	90	77	46.1	14576
2014	Solsona	77	7038.82	129	75	74.8	39.4	17865
2014	Solsona	78	6482.71	127	100	77.6	29.2	22201.1
2014	Solsona	79	7799.6	130	80	75.9	38.2	20417.8
2014	Solsona	80	7753.31	130	70	73.9	41.8	18548.6
2014	Solsona	81	7306.63	128	80	77.3	36.8	19855
2014	Solsona	82	6477.23	126	75	77.5	40.3	16072.5
2014	Solsona	83	8241.78	130	80	75.5	43.5	18946.6
2014	Solsona	84	7717.3	130	75	77.9	43.7	17659.7
2014	Solsona	85	8694.28	127	75	75	40	21735.7
2014	Solsona	86	5951.35	128	70	73.4	36	16531.5
2014	Solsona	87	7086.21	127	85	72.8	44.1	16068.5
2014	Solsona	88	7174.3	129	80	76.8	33.9	21163.1
2014	Solsona	Variety Check 2	6278.72	125	75	75.5	35.2	17837.3
2014	Vic	2	6253.68	125	72.6667	73.1	40.25	15537.1
2014	Vic	9	7492.44	119	80.3333	78.7	50.25	14910.3
2014	Vic	19	6093.8	126	79	73.65	38.5	15828.1
2014	Vic	31	6630.94	124	80	70.65	41	16173
2014	Vic	38	7412.11	118	76	75.65	40.5	18301.5
2014	Vic	44	7982.59	124	78	75.95	38.25	20869.5
2014	Vic	54	7826.4	123	88.6667	73.45	53.25	14697.5
2014	Vic	55	7641.73	122	75.6667	73.1	39.5	19346.1
2014	Vic	57	6888.82	125	83.6667	74.9	46.25	14894.7
2014	Vic	61	8527.84	120	81.6667	72.7	40.5	21056.4
2014	Vic	62	6953.73	124	84.6667	76.05	42.25	16458.5
2014	Vic	65	7477.17	118	83	70.75	36.5	20485.4
2014	Vic	66	7159.65	124	92.6667	73.5	41.25	17356.7
2014	Vic	67	6659.54	126	85	77.6	49.25	13521.9
2014	Vic	73	7239.4	128	78	71.35	41.75	17339.9
2014	Vic	74	6988.2	120	77.6667	73.1	39.75	17580.4
2014	Vic	76	7089.44	123	95.6667	74.85	47.75	14847
2014	Vic	77	6542.36	125	81.6667	75	41.25	15860.3
2014	Vic	78	7939.85	126	108	78.3	41.25	19248.1
2014	Vic	79	6905.82	126	77	74	36.75	18791.4
2014	Vic	80	7635.55	129	76.3333	73.45	45.25	16874.1
2014	Vic	81	5597.18	130	79	74.5	40.5	13820.2
2014	Vic	82	7683.58	120	87.3333	77.15	43.75	17562.5
2014	Vic	83	6850.66	128	85	71.75	44	15569.7
2014	Vic	84	7369.11	126	84.6667	74.8	39.5	18656
2014	Vic	85	7838.71	128	78.3333	73.9	38	20628.2
2014	Vic	86	5677.63	125	70.6667	73.5	39.5	14373.7
2014	Vic	87	8250.17	127	88.6667	74.95	53.25	15493.3
2014	Vic	88	7219.54	128	80.6667	75.3	38.25	18874.6
2014	Vic	Variety Check 2	6642.17	121	82.3333	74.95	39	17031.2
2015	Girona	9	8157.87	114.5	98	76.3	36.4935	22354.3
2015	Girona	19	7602.09	123.75	84	70.5	30.0176	25325.4
2015	Girona	31	6907.3	121	88.25	69.75	34.005	20312.6
2015	Girona	49	7479.47	115.5	109.25	74.2	31.7322	23570.6
2015	Girona	54	6358.77	120	104	68.65	35.1364	18097.4
2015	Girona	55	8162.14	120	86.25	71.65	29.6169	27559.1
2015	Girona	57	7496.32	124	94.25	72.9	34.541	21702.7
2015	Girona	66	7242.48	117.75	111.5	72.35	30.0881	24070.9
2015	Girona	73	7217.24	124.5	87.25	66.25	28.4943	25328.8
2015	Girona	76	6643.03	121	113.5	72.65	31.0092	21422.8
2015	Girona	78	7430.8	116.25	128.5	76.95	31.3529	23700.5
2015	Girona	80	7885.39	125.5	87.75	71.8	34.5552	22819.7
2015	Girona	81	7108.97	124.75	87	69.05	27.2636	26075
2015	Girona	82	8214.05	119.5	98	75.3	31.6253	25973
2015	Girona	83	8088.78	125.25	97.75	74	32.9333	24561.1
2015	Girona	84	7503.18	126	92	74.05	31.6069	23739.1
2015	Girona	85	7769.47	124.75	88	71.55	30.2797	25659
2015	Girona	86	7306.41	120	87.75	71	25.9586	28146.4
2015	Girona	87	7419.12	122	103	74.1	37.2146	19936.1
2015	Girona	88	7700.84	125	92	76.25	28.8207	26719.8
2015	Girona	89	6271.88	124	106.5	72.85	30.0766	20853
2015	Girona	91	7616.65	121.5	83.25	72.9	28.7245	26516.2
2015	Girona	92	6865.32	119.5	98.75	73.9	26.7406	25673.8
2015	Girona	93	7587.58	115.5	93.75	69.15	23.2762	32598
2015	Girona	94	6770.71	125	95.5	77.25	31.2322	21678.6
2015	Girona	95	7198.93	123.5	100.75	76.05	25.4471	28289.7
2015	Girona	96	7564.26	126	93.25	71.4	30.3356	24935.2
2015	Girona	97	8342.99	125.5	94.25	73.65	29.2774	28496.3
2015	Girona	98	7723.08	126	92.25	75.85	34.1697	22602.1
2015	Girona	99	7591.58	123.75	87	72	30.1421	25185.9
2015	Girona	100	8009.22	121.5	100.25	76.15	35.2981	22690.2
2015	Girona	101	7115.59	126.5	91.75	73.2	26.8774	26474.3
2015	Girona	102	7520.59	117.25	99.5	73.3	34.151	22021.6
2015	Girona	104	6945.62	126	82.5	71.1	30.2383	22969.6
2015	Girona	105	6740.69	124	83.5	67.95	26.2962	25633.7
2015	Girona	106	7915.72	120	99.25	71.95	29.3038	27012.6
2015	Girona	109	7389.37	125.5	94.75	74.35	34.0222	21719.2
2015	Girona	116	7253.38	125	95	74.8	28.5134	25438.5
2015	Girona	286	7788.28	115	98.5	75.95	27.4069	28417.2
2015	Girona	287	6969.51	125.25	92	72.5	28.2038	24711.2
2015	Girona	288	6681.7	126.25	94.25	75.15	30.4368	21952.7
2015	Girona	289	7083.56	124.75	90.5	75.15	24.9452	28396.5
2015	Girona	290	8015.71	113.75	111.5	77.95	34.5272	23215.6
2015	Girona	Variety Check 2	6602.52	117	92	71.45	26.951	24498.3
2015	La Tallada	199	7402.92	109	100	73.55	27.8751	26557.5
2015	La Tallada	201	9193.18	105	114.5	82.75	45.0042	20427.4
2015	La Tallada	213	8543.67	110.333	111	77.55	36.0533	23697.4
2015	La Tallada	216	6205.85	111.667	95.5	74.5	27.1456	22861.4
2015	La Tallada	225	7352.87	102.333	97	78	32.7567	22446.9
2015	La Tallada	230	9733.06	106	99	79.8	40.7245	23899.8
2015	La Tallada	233	8899.74	104	111.5	79	41.8084	21287
2015	La Tallada	239	9527.07	111	104.5	81.85	40.8751	23307.8
2015	La Tallada	241	7673.85	112	119.5	76.8	41.5621	18463.6
2015	La Tallada	242	10047.3	110.333	111	79	44.7751	22439.5
2015	La Tallada	243	8648.98	108	116	82.4	42.787	20214
2015	La Tallada	244	8616.64	106.333	113	81.05	39.1337	22018.5
2015	La Tallada	245	9424.89	104.333	103.5	80.5	37.7835	24944.4
2015	La Tallada	246	9914.01	106.333	114.5	82.2	50.854	19495
2015	La Tallada	247	9452.57	105.667	116.5	81.8	45.4406	20802
2015	La Tallada	279	8547.98	119.333	104	77.85	38.3628	22281.9
2015	La Tallada	Variety Check 1	10241.4	104.667	104	82.05	39.7831	25743
2015	La Tallada	Variety Check 2	7825.29	121	105	76.15	33.6824	23232.6
2015	Lleida	199	8414.69	114	85	79.2	30.9	27232
2015	Lleida	201	7154.99	113	92.5	82.3	38.5	18584.4
2015	Lleida	203	5881.46	112	95	73.2	24	24506.1
2015	Lleida	213	7432.66	115	97.5	81	36.8	20197.4
2015	Lleida	225	6188.38	108.5	85	78.4	28.6	21637.7
2015	Lleida	230	8615.96	113.5	87.5	80	34.1	25266.7
2015	Lleida	233	8192.88	111.5	97.5	81.8	38.6	21225.1
2015	Lleida	241	6180.71	115	105	79.6	31.7	19497.5
2015	Lleida	242	8454.2	113.5	95	78.3	33	25618.8
2015	Lleida	243	8852.98	115	105	81.6	40	22132.5
2015	Lleida	244	9453.15	113	97.5	83.9	34.2	27640.8
2015	Lleida	245	8691.86	109.5	92.5	83.1	36	24144.1
2015	Lleida	246	8221.11	110.5	95	82.7	42.6	19298.4
2015	Lleida	247	9069.83	116	105	80.9	44.6	20335.9
2015	Lleida	Variety Check 1	9628.42	110.5	97.5	80.6	37.7	25539.6
2015	Lleida	Variety Check 2	7133	116	85	75.7	25.4	28082.7
2015	Solsona	2	3434.33	124	70	73.5	26.8	12814.7
2015	Solsona	9	6142.02	117.5	75	78.5	37.2	16510.8
2015	Solsona	19	5468.2	123.5	75	72.2	33	16570.3
2015	Solsona	31	5732.55	121.5	70	73.9	40.3	14224.7
2015	Solsona	54	4774.64	121	80	73.3	42.2	11314.3
2015	Solsona	55	5741.32	117	70	73.2	32.7	17557.6
2015	Solsona	66	5142.62	119	90	73.1	31.8	16171.8
2015	Solsona	73	4884.13	123	75	71.5	33.8	14450.1
2015	Solsona	78	3209.81	120.5	105	76	27.6	11629.7
2015	Solsona	80	4881.27	124.5	70	72.6	31.5	15496.1
2015	Solsona	81	5598.39	122.5	80	75.5	34.5	16227.2
2015	Solsona	82	5589.68	119.5	75	80.1	35	15970.5
2015	Solsona	83	4295.57	124.5	75	73.1	31.6	13593.6
2015	Solsona	84	4537.38	123.5	70	75.3	31.2	14542.9
2015	Solsona	85	4157.62	121.5	75	74.6	27.6	15063.8
2015	Solsona	86	6065.81	120	70	75.5	37	16394.1
2015	Solsona	87	4913.59	122.5	80	76.8	41.8	11755
2015	Solsona	88	6238.58	124	85	79.2	31.9	19556.7
2015	Solsona	89	4985.83	123.5	75	73.5	32.7	15247.2
2015	Solsona	90	4517.99	118	70	81.1	32.8	13774.4
2015	Solsona	91	4745.48	120	70	71.5	29	16363.7
2015	Solsona	92	5658.61	120.5	80	80.4	34	16643
2015	Solsona	93	6473.2	119.5	75	77.9	36.4	17783.5
2015	Solsona	94	3037.67	124	85	76.3	28	10848.8
2015	Solsona	95	6091.35	122.5	90	81.4	32.7	18628
2015	Solsona	96	3581.28	124.5	70	76.4	36	9948
2015	Solsona	97	4732.9	124.5	80	74	26.8	17660.1
2015	Solsona	98	5462.78	124	75	80.2	37.7	14490.1
2015	Solsona	99	5948.94	124.5	80	74.5	35.6	16710.5
2015	Solsona	100	4564.04	121.5	85	77.4	31.7	14397.6
2015	Solsona	101	4886.35	125	75	79.7	34.6	14122.4
2015	Solsona	Variety Check 2	4002.94	119.5	75	75.1	23.6	16961.6
2015	Vic	2	6568.82	128	65	70.6	37.5517	17492.7
2015	Vic	9	6734.69	123.5	77	80	48.9379	13761.7
2015	Vic	19	5409.98	129	70.5	72.7	32.0536	16877.9
2015	Vic	31	6734.03	126.5	75.25	75.6	45.6421	14754
2015	Vic	54	6519.41	126	79.5	72.6	47.4713	13733.4
2015	Vic	55	8125.14	125.5	68.5	74.3	38.7862	20948.5
2015	Vic	57	6663.25	127	75.5	76.8	46.3755	14368
2015	Vic	66	6757.65	125	82.75	75.5	38.8299	17403.2
2015	Vic	73	7879.72	128	74.5	72.3	38.3632	20539.8
2015	Vic	78	6441.71	124.5	100	76.2	31.8736	20210.2
2015	Vic	80	6920.11	128	73.5	77.3	47.4713	14577.5
2015	Vic	81	7356.04	127	73.75	75.7	40.1019	18343.4
2015	Vic	82	7044.99	124.5	73.5	79.1	41.2276	17088
2015	Vic	83	6443.34	130	76	77.5	46.7402	13785.4
2015	Vic	84	6795.66	131	77.25	76.6	39.4222	17238.1
2015	Vic	85	6134.83	129	71.75	75.2	40.6437	15094.2
2015	Vic	86	6874.2	126	79	74.6	40.7356	16875.2
2015	Vic	87	7410.89	128	79.5	73.5	39.8759	18584.9
2015	Vic	88	5329.27	131	77.5	76	33.2299	16037.6
2015	Vic	89	6537.66	127.5	86	75.4	38.9609	16780
2015	Vic	90	6325.19	123	69.5	78	37.1724	17015.8
2015	Vic	91	7018.74	125.5	67.25	74.8	36.4138	19275
2015	Vic	92	7251.37	126	81.5	77.2	39.9211	18164.3
2015	Vic	93	6650.46	124.5	74.75	75.3	36.6621	18139.9
2015	Vic	94	8803.82	130	80	78.3	37.2146	23656.9
2015	Vic	95	6472.69	127	80	78.9	33.1172	19544.8
2015	Vic	96	6637.84	130.5	77	74.1	40.7356	16294.9
2015	Vic	97	7058.3	128	79.5	75.3	42.1885	16730.4
2015	Vic	98	6607.71	131	81.5	79.1	41.951	15751
2015	Vic	99	7148.12	130	79.5	74	39.7854	17966.7
2015	Vic	100	6793.4	128	70	76.5	41.9034	16212
2015	Vic	101	4970.07	132	71	73.5	29.128	17062.9
2015	Vic	Variety Check 2	5311.2	124	72	74.9	34.7816	15270.1
2016	Girona	9	5091.76	105		78.15	45.2385	11255.4
2016	Girona	19	4586.65	111		74.35	35	13104.7
2016	Girona	31	5178.36	111.25		73.15	43.65	11863.4
2016	Girona	49	4354.17	105.75		64.75	41.9517	10379
2016	Girona	54	3664.67	110.5		66.6	38.7213	9464.22
2016	Girona	57	5920.44	114		76.2	45.4477	13026.9
2016	Girona	66	5686.74	105.5		76.1	40.9057	13902
2016	Girona	76	5105.77	110		78.05	48.8874	10443.9
2016	Girona	82	5284.09	110		76.6	37.3276	14156
2016	Girona	83	6090.33	116.75		74.15	44.8966	13565.2
2016	Girona	85	5980.5	113.5		74.65	39.6362	15088.5
2016	Girona	97	6019.01	116.5		76.25	42.5977	14129.9
2016	Girona	98	6276.73	115		79.6	47.227	13290.6
2016	Girona	100	6369.43	112		77.65	49.2155	12941.9
2016	Girona	101	6694.4	116.75		79.4	38.1902	17529.1
2016	Girona	102	4917.64	107.5		76.7	47.7241	10304.3
2016	Girona	103	5688.09	104.5		78.8	38.4557	14791.3
2016	Girona	104	6279.23	116		77.25	44.8448	14002.1
2016	Girona	106	5795	111.25		76.9	44	13170.4
2016	Girona	107	6064.22	112		77.7	31.5362	19229.4
2016	Girona	108	5418.65	106.25		79.4	35.3368	15334.3
2016	Girona	109	5381.18	117.5		76.35	42	12812.3
2016	Girona	111	4268.97	111.75		77.65	34.8391	12253.4
2016	Girona	112	5214.65	105.75		77.35	39.8161	13096.8
2016	Girona	114	5875.86	108.5		79.6	36.7448	15991
2016	Girona	115	4733.35	101.25		78.1	36.8299	12851.9
2016	Girona	116	6405.6	115		79.35	39.8621	16069.4
2016	Girona	117	4869.93	109.5		76.9	36.5747	13315
2016	Girona	124	6118.1	118.5		76.65	42	14566.9
2016	Girona	125	6365.12	114.75		77.4	45.5	13989.3
2016	Girona	127	6043.36	119		76.45	46.5534	12981.5
2016	Girona	Variety Check 2	4784.28	104.5		74.4	33.654	14216.1
2016	La Tallada	115	5343.37	95	73.75	79.25	36.331	14707.4
2016	La Tallada	201	3975.97	96	74.25	78.65	38.854	10233.1
2016	La Tallada	230	4343.46	94.6667	75	76.45	38.0603	11412
2016	La Tallada	233	4804.6	90	83	76.4	39.4483	12179.5
2016	La Tallada	239	5629.63	97.3333	78.5	76.5	38.4368	14646.5
2016	La Tallada	243	5964.27	97.3333	77.5	79	38.8983	15333
2016	La Tallada	244	3892.35	96	80	79.5	37.4253	10400.3
2016	La Tallada	245	4306.46	95.6667	74.75	77.05	33.6828	12785.3
2016	La Tallada	246	3980.25	96.6667	80.25	78.15	48.4966	8207.29
2016	La Tallada	247	5483.61	95.3333	78.75	79.85	46.1276	11887.9
2016	La Tallada	248	4505.75	91	80.25	77.7	39.7172	11344.6
2016	La Tallada	249	4099.8	94.3333	80.5	77	33.8466	12112.9
2016	La Tallada	Variety Check 1	4887.41	94.6667	80.75	76.9	35.4425	13789.7
2016	La Tallada	Variety Check 2	5036.62	103.667	73.5	76.8	33.4552	15054.8
2016	Lleida	115	11174.3	105	100	79.3	37.6	29718.9
2016	Lleida	201	8580.17	107	95	85.3	46.3	18531.7
2016	Lleida	213	7930.48	108	100	78.9	44.2	17942.3
2016	Lleida	225	6977.73	103	100	77	33.3	20954.1
2016	Lleida	230	11014.9	107	90	81.6	41.7	26414.7
2016	Lleida	233	8344.31	106	90	79.4	49.5	16857.2
2016	Lleida	242	9883.2	108	100	80.4	43.7	22616
2016	Lleida	243	8981.97	109	105	86.1	43.9	20460.1
2016	Lleida	244	9140.7	107	100	81.9	36.1	25320.5
2016	Lleida	245	8283.76	108	100	80.7	35.5	23334.5
2016	Lleida	246	5956.35	108	100	75.9	35.6	16731.3
2016	Lleida	247	10401.3	108	110	83.6	49.5	21012.8
2016	Lleida	248	9810.01	104	95	84.6	41	23926.8
2016	Lleida	249	7664.22	108	95	75.9	31.8	24101.3
2016	Lleida	Variety Check 1	9625.48	105	105	82.6	40	24063.7
2016	Lleida	Variety Check 2	6900.38	110	95	72.2	29.2	23631.4
2016	Solsona	9	5531.86	126	85	80.6	36.1	15323.7
2016	Solsona	19	5909.58	130	85	75.2	28.5	20735.4
2016	Solsona	31	5141.74	125	80	74.4	26.6	19329.8
2016	Solsona	54	4646.16	129	85	73.6	38.2	12162.7
2016	Solsona	55	6274.06	127	85	74.1	30.5	20570.7
2016	Solsona	66	4999.71	128	100	70.5	24.2	20660
2016	Solsona	73	5644.38	129	80	75.4	32.3	17474.9
2016	Solsona	76	5092.85	131	105	75.9	32.9	15479.8
2016	Solsona	82	5835.15	127	90	79.9	30.3	19257.9
2016	Solsona	83	6910.49	132	90	76.5	34.1	20265.4
2016	Solsona	85	5763.66	130	80	78.6	34.1	16902.2
2016	Solsona	87	5982.35	131	90	76	36.2	16525.8
2016	Solsona	93	5561.72	126	85	77.5	30.8	18057.5
2016	Solsona	94	4460	131	80	78	28.8	15486.1
2016	Solsona	97	6368.36	131	85	76.8	32.8	19415.7
2016	Solsona	98	5798.49	129	90	82.2	40.3	14388.3
2016	Solsona	100	6476.51	128	95	80.6	42.7	15167.5
2016	Solsona	101	5764.39	133	80	77.7	31.6	18241.8
2016	Solsona	102	4849.77	126	90	77	41.5	11686.2
2016	Solsona	103	5554.73	126	80	78.3	29.7	18702.8
2016	Solsona	104	6430.41	134	85	77.8	32.6	19725.2
2016	Solsona	105	5469.44	133	85	69.9	24.3	22508
2016	Solsona	106	6173.28	126	85	77.7	32.2	19171.7
2016	Solsona	107	5994.79	128	80	79.6	33.1	18111.1
2016	Solsona	108	6990.68	124	80	77.9	27.2	25701
2016	Solsona	109	5916.67	132	95	77.3	28.2	20981.1
2016	Solsona	110	6127.32	125	85	80.4	38.6	15873.9
2016	Solsona	111	6090.95	129	95	79.4	27.2	22393.2
2016	Solsona	113	5764.43	127	95	71.8	25.4	22694.6
2016	Solsona	114	5888.49	129	90	82.1	28.4	20734.1
2016	Solsona	115	6937.32	120	85	77.4	30.7	22597.1
2016	Solsona	116	6007.49	130	90	74	26.4	22755.6
2016	Solsona	117	5386.48	128	95	76.7	28.1	19169
2016	Solsona	Variety Check 2	5275.39	127	90	76.2	25.8	20447.3
2016	Vic	9	9366.24	118	87.3333	82.05	45	20813.9
2016	Vic	19	10179.7	122	82.8333	78.1	44	23135.6
2016	Vic	31	10772.6	124	78.3333	77.55	53	20325.7
2016	Vic	54	10140.5	119.667	86.1667	78.1	48	21126
2016	Vic	55	10691.3	120.333	81.1667	78.75	44.5	24025.4
2016	Vic	57	9782.45	124.667	88.8333	79.55	45.5	21499.9
2016	Vic	66	10840.2	118.667	93	80.1	40	27100.4
2016	Vic	73	10546.9	125.333	81.1667	76.85	44	23970.3
2016	Vic	76	10152.3	121.333	97.6667	78.5	49	20719
2016	Vic	82	9586.49	119.667	89.3333	81.95	43	22294.2
2016	Vic	83	10550.7	131.333	79.1667	78.35	49	21532
2016	Vic	85	11032.8	128.333	83	77.15	45.5	24248
2016	Vic	87	10589.3	125.667	88.1667	77.05	54.5	19429.9
2016	Vic	94	10625.9	127.333	80.6667	79.1	41.5	25604.6
2016	Vic	97	10189.2	128.667	80.1667	77.9	42	24260
2016	Vic	98	11191.8	127.667	89.3333	79.3	45.5	24597.5
2016	Vic	100	10858.2	124	97.5	78.65	50.5	21501.5
2016	Vic	101	10614.6	128.667	84	79.3	41	25889.3
2016	Vic	102	9361.48	118.333	95.1667	80.1	54.5	17177
2016	Vic	103	9560.48	118.333	80.5	78.55	36	26556.9
2016	Vic	104	10481.8	132	76.8333	78.45	42	24956.6
2016	Vic	105	11109.5	128	73.8333	73.9	38	29235.5
2016	Vic	106	11202.9	119.667	90.1667	78.25	49	22863
2016	Vic	107	10777.9	124.667	82.6667	78.7	43	25064.8
2016	Vic	108	10083.1	115.667	88	82.85	43	23449.2
2016	Vic	109	10389.5	127	82.5	79.8	42.5	24446
2016	Vic	110	10849.4	115.667	86.6667	80.65	50	21698.8
2016	Vic	111	9516.13	119.667	91.8333	80.45	37	25719.3
2016	Vic	112	10509.5	116.667	87.3333	79.45	45	23354.4
2016	Vic	113	10571.1	121	91.3333	79.8	48.5	21796.1
2016	Vic	114	10220.1	119.667	93.8333	81.55	39.5	25873.6
2016	Vic	115	10573.4	111	84	79.35	38.5	27463.3
2016	Vic	116	10489.2	128.667	88.3333	78.9	43	24393.6
2016	Vic	117	9824.2	121	93.5	79.25	41	23961.5
2016	Vic	Variety Check 2	9172.04	118.333	91.5	80.65	37.5	24458.8
2017	Girona	9	6742.32	106.75	77	80.8	55.5316	12141.4
2017	Girona	29	6486.12	108.25	74.5	76.25	37.5529	17272
2017	Girona	31	9080.47	115.25	79	75.4	43.8155	20724.3
2017	Girona	49	4638.65	104.75	96.5	78.8	51.6172	8986.63
2017	Girona	55	6312.73	109	75	77.05	46.9218	13453.7
2017	Girona	66	5951.56	108.25	82.5	79.35	45.9678	12947.2
2017	Girona	73	8318.66	117.75	78.5	72.5	40.6649	20456.6
2017	Girona	82	5908	109.5	79.5	79.45	46.4253	12725.8
2017	Girona	83	10004.3	117.5	86.5	75.1	40.9615	24423.7
2017	Girona	85	8028.74	115	81.5	77.4	44.5046	18040.2
2017	Girona	87	8386.02	113.75	97	74.95	44.7822	18726.2
2017	Girona	93	6977.69	107	78.5	80.05	45.9713	15178.4
2017	Girona	97	8792.07	117	72.5	75.8	37.9741	23152.8
2017	Girona	98	8589.39	118.25	84.5	78.7	41.8339	20532.1
2017	Girona	100	9140.52	113.75	86.5	77.85	42.9178	21297.7
2017	Girona	101	9266.59	118.75	86	77.75	35.2391	26296.4
2017	Girona	103	5982.03	108	77	76.5	39.6017	15105.5
2017	Girona	104	7985.61	117	76.5	76.65	41.8339	19088.9
2017	Girona	105	8717.22	114.5	82.5	70.5	37.5333	23225.3
2017	Girona	106	7693.35	107.75	80.5	77.8	47.4874	16200.8
2017	Girona	109	7037.79	119.25	76.5	79.8	45.8121	15362.3
2017	Girona	110	7389.2	102.5	85	80.1	46.9552	15736.7
2017	Girona	113	8013.89	109.25	97	79.65	43.2695	18520.8
2017	Girona	114	7800.56	112	81	82	38.6948	20159.2
2017	Girona	115	7404.89	99.25	80.5	80.15	45.808	16165
2017	Girona	116	8619.86	117.25	82.5	76.95	39.8851	21611.8
2017	Girona	118	8935.05	116.75	87.5	77.35	45.4925	19640.7
2017	Girona	119	8593.19	112.5	78.5	77.05	40.923	20998.4
2017	Girona	120	7993.61	113	87	75.55	47.0293	16997.1
2017	Girona	121	6537.84	105.25	91.5	77.85	37.9385	17232.7
2017	Girona	122	7336.61	110.75	82.5	76.95	40.3914	18163.8
2017	Girona	123	6800.17	106.5	77	78.9	46.9523	14483.1
2017	Girona	124	8282.72	119	76.5	77.05	41.9299	19753.7
2017	Girona	125	7652.73	111	79	78.35	40.5425	18875.8
2017	Girona	126	8824.23	111	81	78.3	47.0345	18761.2
2017	Girona	127	9892.59	118.25	87	77.4	44.4293	22265.9
2017	Girona	128	6657.3	109.75	85.5	79.2	40.8259	16306.6
2017	Girona	130	9166.77	120.5	84	74.45	40.4126	22682.9
2017	Girona	137	8998.24	118	80	75.3	36.3914	24726.3
2017	Girona	291	9293.1	114.5	83	71.7	35.9862	25824.1
2017	Girona	Variety Check 2	5193.95	106.25	79	79.9	39.6086	13113.2
2017	La Tallada	115	7442.59	106.5	92.5	75.4	41.258	18039.1
2017	La Tallada	120	4716.45	110	78.5	71.55	41.0684	11484.4
2017	La Tallada	201	7400.43	107	88.5	78.9	48.1655	15364.6
2017	La Tallada	230	6998.32	103	81	77.3	40.2276	17396.8
2017	La Tallada	233	8215.28	103	95	79.65	47.9977	17116
2017	La Tallada	242	6647.84	107	89	73.15	45.1529	14723
2017	La Tallada	243	7376.52	107	104.5	77.65	41.5477	17754.4
2017	La Tallada	245	7138.01	101	89	77.8	34.6994	20571
2017	La Tallada	247	8868.97	107	103.5	79.05	48.1667	18413.1
2017	La Tallada	248	7578.98	98.5	91	79.3	39.6615	19109.2
2017	La Tallada	249	5657.84	104	93.5	74.1	39.6805	14258.5
2017	La Tallada	251	7443.79	100	83.5	77.6	42.6954	17434.6
2017	La Tallada	252	7021.19	107.5	94	74.55	35.1408	19980.2
2017	La Tallada	253	5732.09	109	94.5	76.95	36.0621	15895.1
2017	La Tallada	280	6875.14	105.5	89	77.15	44.9086	15309.2
2017	La Tallada	Variety Check 1	8408.69	100	90	79.35	41.6667	20180.9
2017	La Tallada	Variety Check 2	5999.11	110	86.5	74.25	36.3299	16512.9
2017	Lleida	55	11570	112	90	72.3	33.6	34434.5
2017	Lleida	115	13135.1	109	100	77.1	40	32837.8
2017	Lleida	134	10880	112	100	74	41.5	26216.9
2017	Lleida	201	9545.96	109	100	81.9	45.9	20797.3
2017	Lleida	213	10770.2	110	110	78.9	40.8	26397.7
2017	Lleida	225	11209.6	106	90	79.4	35.8	31311.8
2017	Lleida	230	10648	109	90	76	34.2	31134.4
2017	Lleida	233	10674.5	106	105	79	44.8	23827
2017	Lleida	242	11724.4	110	100	77.1	41.2	28457.3
2017	Lleida	243	10942.4	111	110	81.5	42.9	25506.9
2017	Lleida	245	10645.8	107	95	79.8	36.8	28928.9
2017	Lleida	247	10138.4	112	110	78.5	43.9	23094.4
2017	Lleida	248	11966.1	106	95	79.2	37.2	32166.9
2017	Lleida	249	11365.7	110	100	81.4	39.2	28994.1
2017	Lleida	250	10204.1	109	95	78.4	38.8	26299.2
2017	Lleida	251	10143.3	108	85	74.8	36.5	27789.8
2017	Lleida	252	11212.6	111	100	76.4	31.3	35822.8
2017	Lleida	253	10161.1	113	100	76.8	32.6	31169
2017	Lleida	Variety Check 1	11820.6	108	100	78.4	38.3	30863.2
2017	Lleida	Variety Check 2	10912.1	112	95	75.5	31.6	34532
2017	Solsona	9	3472.31	129	70	80.5	41	8469.05
2017	Solsona	29	2887.17	127	70	77	32.3	8938.61
2017	Solsona	31	3858.9	130	65	75.4	42	9187.86
2017	Solsona	55	3879	128	70	71	32.8	11826.2
2017	Solsona	66	3511.12	132	70	75.7	30.8	11399.7
2017	Solsona	73	3838.71	131	75	71.8	36	10663.1
2017	Solsona	76	3453.46	133	80	78.9	42.2	8183.55
2017	Solsona	82	3130.38	127	70	79.4	35	8943.94
2017	Solsona	83	3552.87	132	65	77.4	36.9	9628.36
2017	Solsona	85	3656.78	131	75	76.4	36.6	9991.2
2017	Solsona	87	3236.57	133	75	75.2	38	8517.29
2017	Solsona	97	3911.58	128	70	71.7	33.7	11607.1
2017	Solsona	98	2847.02	129	65	78.4	36.5	7800.05
2017	Solsona	100	3014.65	131	70	78.6	44.2	6820.47
2017	Solsona	101	3403.88	134	75	77.1	29.2	11657.1
2017	Solsona	103	2999.14	130	65	77.2	28.2	10635.2
2017	Solsona	104	3850.12	133	70	72.2	30.6	12582.1
2017	Solsona	105	3822.58	129	75	68.4	31.6	12096.8
2017	Solsona	106	3779.75	128	75	78.5	38.5	9817.53
2017	Solsona	109	3446.02	131	75	78.4	36.6	9415.36
2017	Solsona	110	3896.69	125	70	77.6	36.5	10675.9
2017	Solsona	112	4065.11	130	70	77.4	36.9	11016.6
2017	Solsona	113	3852.37	132	75	78	39.8	9679.31
2017	Solsona	114	3342.07	129	75	80	30.7	10886.2
2017	Solsona	115	4086.25	127	70	81.6	39.1	10450.8
2017	Solsona	116	2846.07	131	70	76.8	35.5	8017.09
2017	Solsona	118	3798.57	132	70	73.1	34.2	11106.9
2017	Solsona	120	3636.91	131	75	73.5	33.7	10792
2017	Solsona	121	3511.44	126	70	83.5	36.2	9700.12
2017	Solsona	122	3154.96	132	65	73.8	31	10177.3
2017	Solsona	123	3750.96	128	70	72.5	31.1	12061
2017	Solsona	124	3919.03	135	75	76.8	35.7	10977.7
2017	Solsona	125	3970.69	131	75	79.1	36.5	10878.6
2017	Solsona	126	3433.24	128	65	76.5	39.5	8691.75
2017	Solsona	127	3406.64	133	80	76.6	35.2	9677.96
2017	Solsona	128	3757.27	130	80	79.5	34.8	10796.8
2017	Solsona	133	3655.12	129	80	74.5	32.5	11246.5
2017	Solsona	Variety Check 2	3602.43	129	65	77.5	31.4	11472.7
2017	Vic	9	8526.34	123.75	94.6667	73.3	42.1092	20248.2
2017	Vic	29	8831.65	124.25	80	65.75	35.8655	24624.4
2017	Vic	31	8448.05	127.5	84.6667	66.75	41.7201	20249.3
2017	Vic	55	9180.74	125	84.6667	69.05	39.3328	23341.2
2017	Vic	66	8144.58	127	94.6667	68.4	36.1264	22544.6
2017	Vic	73	9368.62	128	87.3333	65.55	38.3799	24410.2
2017	Vic	82	8765.22	124.25	93	75.1	41.1741	21288.2
2017	Vic	83	9401.77	128.75	93.6667	71.25	38.2885	24555.1
2017	Vic	85	9865.21	127.75	87	71.45	37.2224	26503.4
2017	Vic	87	8583.59	128.5	98	68.8	40.8408	21017.2
2017	Vic	97	9265.97	127.5	90.6667	70.3	40.4603	22901.4
2017	Vic	98	9531.96	129.5	94	72.05	41.5626	22934
2017	Vic	100	8769.16	127.5	96	72.9	42.7879	20494.5
2017	Vic	101	7444.87	129.75	89.6667	68.35	35.7052	20850.9
2017	Vic	103	9018.44	125	83	73.1	38	23732.7
2017	Vic	104	8582.35	128.75	84.3333	70.05	36.7489	23354.1
2017	Vic	105	8239.7	129	84.3333	63.8	31.2236	26389.4
2017	Vic	106	9596.14	124	88	72.2	41.7483	22985.7
2017	Vic	109	8831.3	127.75	90	69.95	34.6218	25507.9
2017	Vic	110	8812.12	122	83.6667	70.95	40.7345	21633.1
2017	Vic	112	8131.35	124.5	87.3333	66.85	35.7483	22746.1
2017	Vic	113	8344.94	125.5	102	72.35	35.0552	23805.1
2017	Vic	114	7611.22	126.25	98.6667	72.9	35.1167	21674.1
2017	Vic	115	9241.72	122.25	96.3333	72	39.6931	23282.9
2017	Vic	116	8881.54	129.75	91.6667	73.6	43.5	20417.3
2017	Vic	118	9091.18	128.5	87.6667	69.5	41.0879	22126.1
2017	Vic	119	10071	127.5	93.6667	65.3	37.3132	26990.4
2017	Vic	120	9451.65	127.25	94.6667	68.25	40.0713	23587.1
2017	Vic	121	8399.32	122	88.3333	74.25	37.6103	22332.5
2017	Vic	122	7013.59	126	83	62.1	32.6121	21506.1
2017	Vic	123	8779.9	125.5	89	70.55	36.6	23988.8
2017	Vic	124	9214.39	131	90.6667	71.8	40.773	22599.3
2017	Vic	125	9746.74	126.25	91	71	39.8046	24486.5
2017	Vic	126	8938.15	128.25	83	71.05	39.3339	22723.8
2017	Vic	127	9331.9	131.5	61	71.15	37.246	25054.8
2017	Vic	128	7143.45	125	96	68.85	36.0782	19799.9
2017	Vic	Variety Check 2	8041.4	124.25	86	71.2	38.3414	20973.2
2018	Girona	9	9214.16	111.75		74.7	39.0395	23602.2
2018	Girona	29	8808.43	112		71.95	33.3793	26388.9
2018	Girona	55	9145.52	115		65.75	31.8802	28687.2
2018	Girona	83	10280.6	118		69.1	38.0754	27000.6
2018	Girona	85	9889.76	117.5		65.95	31.9345	30968.9
2018	Girona	93	8619.86	113.75		72.6	32.0602	26886.5
2018	Girona	97	10150.3	118		70.85	32.8175	30929.5
2018	Girona	98	9824.62	117		73.7	39.8414	24659.3
2018	Girona	100	10312.8	116.75		75.2	44.8276	23005.5
2018	Girona	103	10121.9	113		71.45	31.7353	31894.8
2018	Girona	106	9793.28	112.75		68.35	34.1185	28703.7
2018	Girona	109	9859.95	117.5		72.7	36.7937	26797.9
2018	Girona	110	8490.84	111.5		72.1	37.2339	22804.1
2018	Girona	114	9905.98	116.75		76.55	32.4539	30523.3
2018	Girona	115	9385.6	110.5		72.9	34.5198	27189
2018	Girona	118	10192.4	118.25		70	37.3615	27280.4
2018	Girona	121	9338.85	111.5		78.2	35.5408	26276.4
2018	Girona	123	8600.57	114.25		70.35	32.7241	26282.1
2018	Girona	124	10263	120.75		71.15	35.6754	28767.7
2018	Girona	125	11354.7	117.5		71.5	37.1091	30598.1
2018	Girona	126	9271.88	115		74.4	39.2914	23597.8
2018	Girona	127	9742.16	122		70.2	35.2493	27637.9
2018	Girona	129	8600.57	119		65.1	31.7172	27116.4
2018	Girona	130	8761.86	127		66.35	33.5749	26096.5
2018	Girona	131	8487.51	116.25		69.85	32.0967	26443.6
2018	Girona	132	9759.23	120.5		73.75	35.7244	27318.1
2018	Girona	133	10015.1	117		70.15	35.6836	28066.3
2018	Girona	134	9459.96	115.25		72	41.6908	22690.8
2018	Girona	135	9009.29	115.25		70.05	34.7974	25890.7
2018	Girona	136	9433.96	113		73.25	37.4427	25195.7
2018	Girona	137	9277.03	120		66.7	34.2149	27114
2018	Girona	138	9308.32	113		74.8	34.6784	26841.8
2018	Girona	139	9832.97	120.25		69.2	31.2138	31502
2018	Girona	148	9056.57	114.5		72.6	33.0323	27417.3
2018	Girona	292	9682.22	120		69	33.3224	29056.2
2018	Girona	293	8660.57	114.25		77.65	34.1573	25354.9
2018	Girona	294	9401.77	114.25		78.3	32.0736	29313.2
2018	Girona	295	8228.2	114		71.9	34.5397	23822.5
2018	Girona	296	9689.73	117.25		69.2	35.2892	27458
2018	Girona	Variety Check 2	9588.63	113.25		74.3	34.1961	28040.1
2018	La Tallada	115	7913.98	106.5	100.75	71.6	29.0667	27227
2018	La Tallada	201	6912.64	106	103.25	78.25	36.6259	18873.7
2018	La Tallada	230	8537.64	108	92.5	75.7	37.5069	22762.9
2018	La Tallada	242	8495.69	109	106.5	73.5	38.0103	22351
2018	La Tallada	243	7871.37	108.5	104.75	76.85	35.704	22046.2
2018	La Tallada	247	8553.52	104.5	105.25	78.25	38.7723	22060.9
2018	La Tallada	248	8101.91	104	94.5	78.75	37.6509	21518.5
2018	La Tallada	250	7937	106	96.75	76.2	36.6259	21670.5
2018	La Tallada	251	6839.31	106	86.75	72.85	33.5175	20405.2
2018	La Tallada	254	9403.07	103	90.25	79.95	40.5507	23188.4
2018	La Tallada	255	7910.81	104.5	89.5	76.2	38.2402	20687.1
2018	La Tallada	256	8241.36	107.5	104.25	74.5	32.1287	25651
2018	La Tallada	257	8371.21	108.5	107.5	76.55	35.1006	23849.2
2018	La Tallada	Variety Check 1	8436.58	102.5	105.5	75.05	31.8777	26465.4
2018	La Tallada	Variety Check 2	7313.82	111	94.25	72.1	28.7784	25414.2
2018	Lleida	55	8798.8	118	81.6667	75.6	33.57	26210.3
2018	Lleida	115	11164.8	113	88.3333	80.1	38.36	29105.2
2018	Lleida	134	9738.23	118	100	74.5	36.73	26513
2018	Lleida	201	6603.65	114	101.667	79.9	34.62	19074.7
2018	Lleida	225	8546.92	109	88.3333	82	34.81	24553.1
2018	Lleida	230	8762.8	114	86.6667	76.6	34.15	25659.7
2018	Lleida	242	8608.72	112	96.6667	77.6	38.56	22325.5
2018	Lleida	243	8102.12	115	98.3333	75.2	28.8	28132.4
2018	Lleida	247	9257.21	113	96.6667	79.8	36.2	25572.4
2018	Lleida	248	7382.51	110	91.6667	82.7	38.6	19125.7
2018	Lleida	250	7391.03	114	83.3333	79.7	34.93	21159.6
2018	Lleida	251	6391.15	112	81.6667	78	33.03	19349.5
2018	Lleida	252	8929.3	113	96.6667	79	31.97	27930.2
2018	Lleida	253	8920.46	118	100	78.9	29.51	30228.6
2018	Lleida	254	8323.68	109	81.6667	81.2	40.5	20552.3
2018	Lleida	255	7509.52	110	83.3333	79.6	36.8	20406.3
2018	Lleida	256	8577.99	115	96	78.3	31.93	26865
2018	Lleida	257	9201.64	114	95	83	37.65	24439.9
2018	Lleida	Variety Check 1	9180.58	111	93.3333	79.6	34.63	26510.5
2018	Lleida	Variety Check 2	8963.2	116	81.6667	75.2	28.05	31954.4
2018	Solsona	9	4855.17	136	70	78	38.5	12610.8
2018	Solsona	29	5834.14	132	65	74	30	19447.1
2018	Solsona	55	4445	134	65	72.2	28.7	15487.8
2018	Solsona	73	4912.13	137	70	70.3	31.5	15594.1
2018	Solsona	83	5120.86	141	70	72.3	32.4	15805.1
2018	Solsona	85	4779.87	140	70	72.5	32.6	14662.2
2018	Solsona	97	4952.78	137	65	72.8	31.3	15823.6
2018	Solsona	98	5203.59	139	75	77.8	37	14063.8
2018	Solsona	100	4929.82	137	85	77.6	42.6	11572.4
2018	Solsona	103	4742.58	133	60	74	27.5	17245.8
2018	Solsona	105	5602.62	139	80	70.7	30.1	18613.3
2018	Solsona	106	5176.35	132	80	74.2	36.9	14028.1
2018	Solsona	109	4720.25	137	75	75.1	31.2	15129
2018	Solsona	110	4702.91	131	70	74.6	35.1	13398.6
2018	Solsona	112	3774.36	132	70	74.2	27.9	13528.2
2018	Solsona	114	5417.11	136	85	78.2	27.9	19416.2
2018	Solsona	115	6019.47	129	75	77	31.2	19293.2
2018	Solsona	118	5422.47	137	80	73.2	35.3	15361.1
2018	Solsona	121	6384.36	132	70	79.6	34.2	18667.7
2018	Solsona	123	3897.86	139	65	74.3	29.3	13303.3
2018	Solsona	124	5245.48	141	75	73.5	30.7	17086.3
2018	Solsona	125	5437.4	139	70	73.1	34.1	15945.4
2018	Solsona	126	5011.12	132	80	74	31.3	16010
2018	Solsona	127	5018.21	142	75	70.7	27.6	18181.9
2018	Solsona	129	4736.83	137	80	68	26.5	17874.8
2018	Solsona	130	5263.44	141	70	70.8	31.9	16499.8
2018	Solsona	131	4862.86	134	90	73.7	29.7	16373.3
2018	Solsona	132	5989.43	140	75	76.5	32.4	18485.9
2018	Solsona	133	5841.2	138	80	74.2	31.9	18311
2018	Solsona	134	6350.57	136	75	73.9	38.2	16624.5
2018	Solsona	135	4602.16	132	70	72	25.3	18190.3
2018	Solsona	136	5423.27	131	65	77.1	38.6	14049.9
2018	Solsona	137	4051.46	139	70	68.3	23.6	17167.2
2018	Solsona	138	5157.07	138	80	79.1	33.3	15486.7
2018	Solsona	139	4750.96	140	70	71.1	25.8	18414.6
2018	Solsona	Variety Check 2	5165.67	132	75	74.5	30.3	17048.4
2018	Vic	9	5056.49	129	86.75	70.05	39.75	12720.7
2018	Vic	29	5104.03	130	77	63.85	26.25	19443.9
2018	Vic	55	5090.57	131	82.25	59.8	26.5	19209.7
2018	Vic	73	5700.95	133	81	59.35	24.75	23034.2
2018	Vic	83	5432.24	136	87.25	60.6	28	19400.8
2018	Vic	85	4254.4	135	79	58.85	24	17726.7
2018	Vic	93	4306.5	129	84	60.7	25	17226
2018	Vic	97	5016.22	134	84	59.4	25	20064.9
2018	Vic	98	5373.07	134	86.75	57.3	25.25	21279.5
2018	Vic	100	5483.93	131	89	63.5	33.25	16493
2018	Vic	103	5477.71	132	80.25	61.4	22.5	24345.4
2018	Vic	105	4558.64	135	89	59.55	25.25	18054
2018	Vic	106	5200.4	130	88.5	62.25	30.5	17050.5
2018	Vic	109	4792.22	133	89.75	62	27	17749
2018	Vic	110	5593.73	127	82.25	63.95	26.5	21108.4
2018	Vic	114	5574.81	131	92	67.9	27.75	20089.4
2018	Vic	115	6188.36	127	89	61.2	23	26905.9
2018	Vic	118	5194.35	134	88.25	60.95	31.5	16490
2018	Vic	121	5925.25	129	89	65.5	26.25	22572.4
2018	Vic	123	4398.67	131	73.75	59.9	23.75	18520.7
2018	Vic	124	4318.39	141	81.5	59.8	24.25	17807.8
2018	Vic	125	5935.85	134	81.5	63.25	29	20468.5
2018	Vic	126	4352.22	131	85.5	60	26	16739.3
2018	Vic	127	4832.05	142	84.25	59.35	25	19328.2
2018	Vic	129	4773.52	137	85.75	58.25	26.25	18184.8
2018	Vic	130	6086.21	139	88	59.7	26	23408.5
2018	Vic	131	4779.09	132	86	61.3	27.5	17378.5
2018	Vic	132	5689.97	138	91.75	63.3	21.25	26776.3
2018	Vic	133	6024.34	132	89.75	57.5	22.5	26774.9
2018	Vic	134	7145.3	132	92.25	59.6	26.25	27220.2
2018	Vic	135	4065.25	132	83.75	50.51	19.25	21118.2
2018	Vic	136	5163.3	131	86	62.75	28.25	18277.2
2018	Vic	137	4231.32	136	80.25	56.65	21.5	19680.6
2018	Vic	138	5315.61	134	98.25	61.65	21.75	24439.6
2018	Vic	139	4770.43	136	89.25	55.35	19.25	24781.5
2018	Vic	Variety Check 2	5033.23	129	85.25	60.7	21.75	23141.3
2019	Girona	29	6374.93	116	64.3333	78.35	41.3685	15410.1
2019	Girona	55	7279.17	122	71.8333	77.3	42.1931	17252
2019	Girona	83	6711.62	125	71.8333	77.8	47.997	13983.4
2019	Girona	85	6684.21	125	69.5	77.5	46.8741	14259.9
2019	Girona	93	7107.33	119	76	78.35	46.2115	15380
2019	Girona	97	7212.85	125	69.3333	74.05	46.0753	15654.5
2019	Girona	100	6644.88	121	74.3333	78.65	49.9216	13310.6
2019	Girona	103	6652.83	119	67.8333	80.5	40.7095	16342.2
2019	Girona	114	6047.78	121	76.6667	82.35	42.4267	14254.7
2019	Girona	115	6259.4	116	69.1667	79.2	40.8905	15307.7
2019	Girona	121	5030.35	119	67.3333	79.15	40.9608	12280.9
2019	Girona	124	5970.49	128	71.8333	76.85	46.8474	12744.6
2019	Girona	125	7154.51	125	73.5	78.2	43.9763	16269
2019	Girona	131	5265.36	119	78.3333	79.6	42.2172	12472.1
2019	Girona	133	5701.21	122	70.6667	77.3	41.9659	13585.3
2019	Girona	135	6835.65	122	70	77.15	41.2828	16558.1
2019	Girona	136	6607.49	122	73.3333	78.4	44.2023	14948.3
2019	Girona	137	7244.63	127	66	78.2	38.1966	18966.7
2019	Girona	138	6920.86	121	80.8333	80.85	46.25	14964
2019	Girona	140	7303.93	122	71.8333	74.1	42.8908	17029.1
2019	Girona	141	6572.9	125	72	77.6	47.1261	13947.5
2019	Girona	142	6890.18	122	74.5	76.2	44.9348	15333.7
2019	Girona	143	6275.67	119	68.3333	78.1	45.6141	13758.2
2019	Girona	145	6164.98	125	69.3333	78	45.5948	13521.2
2019	Girona	146	5214.63	125	69.1667	77.95	50.6832	10288.7
2019	Girona	148	6263.26	127	72.6667	79.5	40.7968	15352.3
2019	Girona	149	7584.9	128	75.8333	80.7	44.428	17072.3
2019	Girona	150	6826.47	125	72.3333	76.35	43.4986	15693.6
2019	Girona	151	6389.36	125	68.1667	77.95	53.4874	11945.6
2019	Girona	152	6766.01	127	73.5	79.55	44.2529	15289.4
2019	Girona	154	6920.14	125	67.5	78.45	44.3034	15619.9
2019	Girona	157	5710.88	125	63.3333	78.9	45.3362	12596.7
2019	Girona	158	6298.43	127	69.3333	76.7	47.4592	13271.3
2019	Girona	160	6507.96	127	72.1667	76.35	44.6534	14574.4
2019	Girona	296	6655.52	124	69.8333	77	44.679	14896.3
2019	Girona	297	4799.33	119	80.3333	76.75	42.2299	11364.8
2019	Girona	298	6313.59	122	70.1667	79.95	43.3213	14573.9
2019	Girona	Variety Check 2	5803.03	119	72	79.6	38.1405	15214.9
2019	La Tallada	115	7246.78	110	70	75.45	35.4624	20435.1
2019	La Tallada	230	4513.04	108.667	70.5	73	33.6918	13395.1
2019	La Tallada	242	7687.2	111	76.5	77.05	42.4797	18096.2
2019	La Tallada	243	7158.62	110.333	78.3333	79.2	39.9724	17908.9
2019	La Tallada	247	7143.45	109.667	78.3333	79.5	44.6379	16003.1
2019	La Tallada	248	4645.21	106.333	74.1667	73.9	31.604	14698.2
2019	La Tallada	254	7311.19	107.333	60	81.3	42.0724	17377.6
2019	La Tallada	255	6449.9	105.667	70.1667	77.4	41.1078	15690.2
2019	La Tallada	256	6388.89	109.667	73.1667	71.2	36.25	17624.5
2019	La Tallada	257	6416.97	109.333	75.3333	76.25	38.7086	16577.6
2019	La Tallada	258	7475.02	110	83.3333	78.8	37.5547	19904.3
2019	La Tallada	259	7016.09	103	70.8333	80.85	41.0943	17073.2
2019	La Tallada	260	6634.38	111.333	67.3333	79.9	38.9328	17040.6
2019	La Tallada	281	5453.83	108	75.1667	68.45	34.5595	15781
2019	La Tallada	Variety Check 1	6879.98	107	76.3333	79.3	35.4184	19424.9
2019	La Tallada	Variety Check 2	6176.83	116	69.3333	75.4	30.697	20122
2019	Lleida	55	10828.9	121	81.25	81.1
2019	Lleida	115	10804.7	118	87.5	84.9
2019	Lleida	134	10237.2	124	88.75	79.6
2019	Lleida	230	9847.22	115	83.75	83.6
2019	Lleida	242	9688.01	119	92.5	82
2019	Lleida	243	10332.2	119	98.75	84.6
2019	Lleida	247	9719.28	119	95	83.2
2019	Lleida	248	8025.59	112	86.25	84.4
2019	Lleida	250	9312.58	116	87.5	85.5
2019	Lleida	254	8972.04	112	82.5	84.3
2019	Lleida	255	9669.82	115	87.5	83.4
2019	Lleida	256	10510	117	93.75	83.6
2019	Lleida	257	9779.28	118	93.75	85.5
2019	Lleida	258	8797.37	118	96.25	85
2019	Lleida	259	8140.07	114	87.5	84.2
2019	Lleida	260	9237.09	118	86.25	84.5
2019	Lleida	Variety Check 1	10031.1	115	95	79.9
2019	Lleida	Variety Check 2	9886.85	121	85	81.9
2020	Girona	29	3604.79	105.333	84.1667	57.4	27.4368	13138.5
2020	Girona	55	4828.57	106.667	89.3333	60.5	33.3455	14480.4
2020	Girona	85	5427.88	115.333	89.1667	62.05	32.1103	16903.8
2020	Girona	93	5362.56	102.333	97.6667	63.75	34.4665	15558.7
2020	Girona	97	5819.04	115.667	93.3333	64.1	33.1517	17552.8
2020	Girona	103	6898.49	106.333	89	65.05	34.8499	19794.9
2020	Girona	114	5426.94	110	99.1667	65.95	30.4825	17803.5
2020	Girona	115	6698.7	98	94.8333	69.7	40.3836	16587.7
2020	Girona	124	5986.24	118.333	93.3333	63.65	34.25	17478.1
2020	Girona	125	6417.3	113.333	91.5	67.35	38.0655	16858.6
2020	Girona	133	6323.38	108.667	92.6667	65.5	35.5612	17781.7
2020	Girona	136	4380.98	111.333	96.3333	65.8	35.398	12376.3
2020	Girona	138	6100.36	105.333	108.833	70	38.8431	15705.1
2020	Girona	140	4355.13	112	86.5	60.25	30.3621	14344
2020	Girona	141	5050.54	115.333	92.1667	63.1	29.6526	17032.4
2020	Girona	142	5618.47	110	87.5	61.2	31.969	17574.8
2020	Girona	143	5695.35	105.667	94.8333	63.85	37.5862	15152.8
2020	Girona	144	6044.62	110.667	92	65.7	36.8299	16412.3
2020	Girona	145	6299.29	113.667	92.1667	61.8	38.4259	16393.4
2020	Girona	146	6656.53	109.333	93.8333	65.6	41.2138	16151.2
2020	Girona	147	4262.82	103.333	78	60.35	40.0698	10638.5
2020	Girona	148	4762.5	107.333	95.3333	63.35	32.1471	14814.7
2020	Girona	149	6654.93	114.333	94.8333	68.05	35.1487	18933.6
2020	Girona	150	5114.62	109.333	99.8333	59.3	31.8777	16044.5
2020	Girona	151	6247.78	112.333	95.8333	64.25	37.8017	16527.8
2020	Girona	152	5262.03	113.333	90.3333	63.35	29.8013	17657.1
2020	Girona	153	6312.62	110.667	98	63.25	33.6733	18746.7
2020	Girona	154	5714.25	112.667	88.6667	61.75	41.7004	13703.1
2020	Girona	155	5430.2	107.333	104.167	62.15	35.6678	15224.4
2020	Girona	156	4948.76	112.667	88.6667	62.35	37.7934	13094.3
2020	Girona	157	4629.61	110.667	89	57.6	30.5282	15165
2020	Girona	158	5799.26	113.333	92	64.35	34.5256	16797
2020	Girona	159	5365.99	110	94	61.75	28.3636	18918.6
2020	Girona	160	6545.36	112.333	98	64.45	34.3612	19048.7
2020	Girona	161	7028.82	108.667	91.8333	69.5	38.9103	18064.1
2020	Girona	164	6230.28	107.667	92.6667	67.65	38.8614	16032.1
2020	Girona	168	4526.38	105.667	104.667	58	36.5839	12372.6
2020	Girona	173	5920.28	116.333	97.3333	65.15	34.3612	17229.6
2020	Girona	174	5256.3	111.333	89.8333	64.15	25.8954	20298.2
2020	Girona	293	4152.95	104.667	93.1667	63.2	33.9634	12227.7
2020	Girona	Variety Check 2	4686.34	107.333	93.6667	63.05	33.07	14171
2020	La Tallada	115	6633.12	109	97	71.7	33.8167	19614.9
2020	La Tallada	230	5703.74	104.5	76	73.85	35.2529	16179.5
2020	La Tallada	242	6409.62	112.5	89	73.1	41.023	15624.4
2020	La Tallada	243	6938.92	110.5	94	74.05	41.4934	16723
2020	La Tallada	247	6356.88	105	90	75.65	43.6914	14549.5
2020	La Tallada	248	4778.45	102	80	73.25	34.7592	13747.3
2020	La Tallada	257	6121.1	106	90	73.35	37.177	16464.7
2020	La Tallada	258	5942.77	110	85	72.35	35.9796	16517.1
2020	La Tallada	259	5031.24	106	84	64.05	30.0511	16742.2
2020	La Tallada	260	4890.46	105.5	74	70.15	34.4365	14201.4
2020	La Tallada	261	5934.03	101	72	66.95	38.7736	15304.3
2020	La Tallada	262	6283.1	103.5	81	75.1	36.492	17217.8
2020	La Tallada	267	6374.02	107.5	87	76.25	37.6782	16917
2020	La Tallada	282	7418.71	116.5	97	74.45	38.8871	19077.6
2020	La Tallada	Variety Check 1	5023.1	104	81	67	33.1727	15142.3
2020	La Tallada	Variety Check 2	5552.8	117	79	73.3	31.9072	17403
2020	Lleida	55	10150.3	110	92.5	72.8	35.6	28512
2020	Lleida	115	9863.89	103	97.5	72.9	31	31819
2020	Lleida	230	11264.1	103	95	78.4	41.2	27340.1
2020	Lleida	242	9832.42	109	100	72.8	35.5	27697
2020	Lleida	243	12050.4	107	110	81	44.6	27018.8
2020	Lleida	247	12141.3	105	110	77.6	41.5	29256.1
2020	Lleida	248	9851.6	96	92.5	76.6	35.2	27987.5
2020	Lleida	257	10442.6	105	105	79.5	41.3	25284.8
2020	Lleida	258	8918.81	105	107.5	73.7	31.7	28135
2020	Lleida	259	6869.39	99	95	67.9	26.2	26219
2020	Lleida	260	10651.9	103	92.5	76.7	37.6	28329.6
2020	Lleida	261	10507.7	96	90	72.2	43.5	24155.5
2020	Lleida	262	10680.2	99	102.5	76.7	36.2	29503.2
2020	Lleida	263	9072.1	102	97.5	78.7	36.9	24585.6
2020	Lleida	Variety Check 1	9505.11	98	102.5	72.1	34.8	27313.5
2020	Lleida	Variety Check 2	8441.96	109	92.5	68.8	24.9	33903.5
2020	Solsona	29	6775.09	114	80	74.2	34.6	19581.2
2020	Solsona	55	5587.56	116	80	74.5	37.5	14900.2
2020	Solsona	73	6198.82	120	90	73.6	36.4	17029.7
2020	Solsona	85	5858.54	122	75	73.3	36.4	16094.9
2020	Solsona	93	6442.47	117	85	75.9	34.5	18673.8
2020	Solsona	97	5863.67	122	95	74.3	34.7	16898.2
2020	Solsona	103	5656.25	117	80	74.2	30.2	18729.3
2020	Solsona	114	6418	118	95	77.8	29.9	21464.9
2020	Solsona	115	6312.28	112	90	76.4	34.7	18191
2020	Solsona	121	5605.84	117	80	80	36.1	15528.6
2020	Solsona	124	7020.71	123	80	76.5	37.7	18622.6
2020	Solsona	125	6566.05	121	90	76.3	39.1	16793
2020	Solsona	136	5935	119	90	77.5	41	14475.6
2020	Solsona	138	6173.23	118	110	80.3	37.5	16462
2020	Solsona	140	6225.92	121	85	71.3	33.1	18809.4
2020	Solsona	141	6234.01	122	90	75.3	32.6	19122.7
2020	Solsona	142	6568.75	120	85	74.8	39.7	16546
2020	Solsona	143	6898.89	115	90	73.9	34.2	20172.2
2020	Solsona	144	5650.69	120	95	77	30.8	18346.4
2020	Solsona	145	6190.36	120	95	73.6	37.6	16463.7
2020	Solsona	146	6630.1	118	85	76.5	46.7	14197.2
2020	Solsona	147	6090.54	114	75	76.3	41	14855
2020	Solsona	148	6437.44	120	90	75.6	30.6	21037.4
2020	Solsona	150	6575.89	120	100	75.1	33.6	19571.1
2020	Solsona	151	6338.27	120	90	73.7	40	15845.7
2020	Solsona	152	5711.85	119	95	76.7	28.4	20112.2
2020	Solsona	154	5879.04	120	85	73	34.6	16991.4
2020	Solsona	157	5684.27	119	85	71.9	33.2	17121.3
2020	Solsona	158	6139.09	119	80	72.6	35.3	17391.2
2020	Solsona	160	6899.84	121	95	73.7	35.1	19657.7
2020	Solsona	185	6355.54	119	80	76.9	35.5	17902.9
2020	Solsona	186	7049.74	119	85	74.8	36.2	19474.4
2020	Solsona	187	7012.77	123	90	77.3	31.3	22405
2020	Solsona	188	5335.46	124	90	74.8	33.1	16119.2
2020	Solsona	189	4460.69	116	90	72.4	27.9	15988.1
2020	Solsona	190	6045.75	120	85	74.1	39.2	15422.8
2020	Solsona	191	6216.19	120	90	74.5	27.9	22280.2
2020	Solsona	Variety Check 2	5668.16	117	90	74.6	28.5	19888.3
2020	Vic	29	5485.02	115	73.25	62.6667	33.5483	16349.6
2020	Vic	55	5354.11	116	77.75	59.4667	32.7339	16356.5
2020	Vic	73	6213.5	121	76.25	63.2333	35.4889	17508.3
2020	Vic	85	6068.4	121	84	64.3667	33.1648	18297.7
2020	Vic	93	5455.06	117	77	64.4333	32.1149	16986
2020	Vic	97	5801.07	121	76.75	62.7667	37.368	15524.2
2020	Vic	103	5461.65	118	76.25	63.2333	30.6825	17800.5
2020	Vic	114	5726.25	119	86	69.0333	30.6487	18683.5
2020	Vic	115	6512.91	111	82.5	65.4667	32.3436	20136.7
2020	Vic	121	5143.27	118	75.25	67.8667	34.9566	14713.3
2020	Vic	124	5224.69	124	75	65.1333	34.0026	15365.6
2020	Vic	125	6343.61	120	77.75	66.8333	36.4707	17393.7
2020	Vic	133	6692.51	119	84.5	66.9333	37.3556	17915.7
2020	Vic	136	6782.09	118	81	66.2	35.5003	19104.3
2020	Vic	138	6800.87	118	101.75	70.1667	37.559	18107.2
2020	Vic	140	5863.27	120	77	61.1667	32.0234	18309.3
2020	Vic	141	5804.71	124	84.75	66	33.892	17127.1
2020	Vic	142	5653.4	119	78.25	63.4333	34.7896	16250.3
2020	Vic	143	3726.62	116	72.75	59	34.616	10765.6
2020	Vic	144	6496.3	120	81.25	67.6667	32.5882	19934.6
2020	Vic	145	5717.75	121	78.75	63.2333	38.1637	14982.2
2020	Vic	146	5576.16	118	81	66.5	40.6623	13713.4
2020	Vic	147	5614.81	114	67.75	66.5	35.8214	15674.4
2020	Vic	148	5249.61	118	88.5	65.3	30.0835	17450.1
2020	Vic	149	6661.53	124	87	67.9333	35.5682	18728.9
2020	Vic	150	6681.23	119	81.25	63.0333	36.4876	18311
2020	Vic	151	5963	120	81.5	64.0333	35.1456	16966.5
2020	Vic	152	5611.67	121	78.75	65.5	33.9807	16514.3
2020	Vic	153	6396.69	123	79.75	65.3333	32.2529	19832.9
2020	Vic	154	6196.96	121	76.75	64.6333	34.1913	18124.4
2020	Vic	155	6410.86	118	96.25	63.2333	32.1912	19915
2020	Vic	156	5828.93	120	78.5	61.8667	37.2729	15638.5
2020	Vic	157	5972.84	119	79.75	60.7667	34.6666	17229.4
2020	Vic	158	4996.56	120	73.75	62.8	36.6132	13646.9
2020	Vic	159	5880.54	120	81.25	65.0333	30.6143	19208.5
2020	Vic	160	7013.62	122	85.5	65.5333	34.2455	20480.4
2020	Vic	161	6355.9	119	82.25	66.7333	35.2274	18042.5
2020	Vic	Variety Check 2	5437.74	117	81.5	65.4	30.2506	17975.6
2021	Girona	29	10144.6	107.5	86.75	74.75
2021	Girona	55	10761.1	112	88.75	73.05
2021	Girona	85	10623	116.5	95.25	73.9
2021	Girona	97	11098	116.5	95	77.85
2021	Girona	103	11187.7	108.5	91.5	75.3
2021	Girona	115	9095.98	103	94.75	77.2
2021	Girona	124	9457.39	120	93.25	76.55
2021	Girona	125	10024.7	115.5	94	79
2021	Girona	133	12644.1	113.5	92.25	77.9
2021	Girona	142	10040.8	111	95.75	76.75
2021	Girona	143	9623.22	111	94.25	75.05
2021	Girona	144	10454.6	113.5	93	76.4
2021	Girona	146	12532.8	110.5	97	78.75
2021	Girona	150	9742.55	113	99	76.4
2021	Girona	151	11589.8	113.5	95.75	76.6
2021	Girona	152	10180.1	114.5	94	76.75
2021	Girona	153	12111.1	116	98.75	76.75
2021	Girona	155	10883.1	109.5	101.75	75.3
2021	Girona	156	9662.8	113	87.5	77.45
2021	Girona	160	10743.1	113.5	98.25	75.95
2021	Girona	162	11102.3	116.5	94.75	73.6
2021	Girona	163	11024.8	113.5	99	78.3
2021	Girona	164	10381.1	110	94.25	78.55
2021	Girona	165	11913.7	113.5	92.75	78.05
2021	Girona	166	9520.55	112.5	92.5	71.25
2021	Girona	167	11394.6	106.5	89	72.7
2021	Girona	168	10221.8	107	112.25	81.35
2021	Girona	169	11356.8	111.5	95.75	78.35
2021	Girona	170	11042.5	109	98.5	79
2021	Girona	171	10909.7	113	96.5	76.6
2021	Girona	172	11233.1	117	97.25	73.8
2021	Girona	173	10424.1	117	106.5	79.85
2021	Girona	174	10807.1	111.5	96	78.6
2021	Girona	299	12861.6	121.5	100.5	75.45
2021	Girona	300	10282.4	113.5	92.25	74.9
2021	Girona	301	10601.3	116.5	91.75	75.15
2021	Girona	302	10564.1	111	95.25	72.8
2021	Girona	303	10738.9	113	95.5	77.95
2021	Girona	304	11120.3	116	95.5	77.8
2021	Girona	Variety Check 2	11530.4	108.5	96	75
2021	La Tallada	115	7153.41	95	86.25	75.65
2021	La Tallada	230	8453.74	96	83.5	77.6
2021	La Tallada	243	8155.31	99.5	96	80.95
2021	La Tallada	247	8965.15	95.5	97.25	81.25
2021	La Tallada	248	5640.66	92	81.75	80.55
2021	La Tallada	260	8487.92	95.5	80.5	79.5
2021	La Tallada	261	9004.04	93	77.5	79.45
2021	La Tallada	262	9477.77	95	88.75	81.6
2021	La Tallada	264	8574	93	90.75	81.5
2021	La Tallada	265	8001.66	95	83.5	74.35
2021	La Tallada	266	8762.32	96.5	100.25	81.4
2021	La Tallada	267	8178.71	95.5	86.75	78.65
2021	La Tallada	268	7254.22	94	81.5	79.4
2021	La Tallada	269	9142.42	97	89.75	79.45
2021	La Tallada	270	8349.8	94.5	91.5	81.1
2021	La Tallada	282	9515.88	99.5	104.25	79.8
2021	La Tallada	Variety Check 1	8768.39	93.5	93.75	80.7
2021	La Tallada	Variety Check 2	8225.38	103	88.5	79.25
2021	Lleida	55	6757	109	73	75.9	30	22523.3
2021	Lleida	115	9103	100	70	82.3	44	20688.6
2021	Lleida	230	7129	99	78	76.4	40	17822.5
2021	Lleida	243	7662	106	93	80.2	29	26420.7
2021	Lleida	247	7616	105	93	82.3	49	15542.9
2021	Lleida	248	6896	95	80	78.4	39	17682.1
2021	Lleida	260	8322	103	83	80	41	20297.6
2021	Lleida	261	6893	98	80	73.5	39	17674.4
2021	Lleida	262	6859	101	83	79.7	36	19052.8
2021	Lleida	264	9672	98	88	80	45	21493.3
2021	Lleida	265	7117	101	75	72.6	43	16551.2
2021	Lleida	266	7246	103	98	81.9	50	14492
2021	Lleida	267	6496	97	83	77.7	37	17556.8
2021	Lleida	268	7749	95	75	77.8	44	17611.4
2021	Lleida	269	7001	101	83	78	44	15911.4
2021	Lleida	270	6277	97	90	80.4	50	12554
2021	Lleida	Variety Check 1	7953	98	90	80.3	40	19882.5
2021	Lleida	Variety Check 2	7415	106	85	78.4	34	21808.8
2021	Solsona	29	9619.79	116	77.5	84.5	42.2	22795.7
2021	Solsona	55	9687.03	119.5	85	82.7	44.6	21719.8
2021	Solsona	85	9126.93	123	90	81.7	44.8	20372.6
2021	Solsona	97	9501.72	125.5	87.5	82.1	45	21114.9
2021	Solsona	115	9647.44	114.5	85	82.8	41.5	23246.9
2021	Solsona	121	6952.51	116	82.5	85.8	45.5	15280.2
2021	Solsona	124	9424.14	126.5	87.5	82.4	43.3	21764.8
2021	Solsona	133	9133.69	118.5	92.5	82.4	43.1	21191.9
2021	Solsona	136	8531.41	119.5	90	83	45.9	18587
2021	Solsona	142	9215.25	120.5	85	84.1	45.9	20076.8
2021	Solsona	143	8433	115	77.5	81.5	47.8	17642.3
2021	Solsona	144	9286.22	122	87.5	83.4	39.8	23332.2
2021	Solsona	146	9128.82	118.5	80	82.9	49.8	18331
2021	Solsona	150	9106.51	123	92.5	82.8	46.3	19668.5
2021	Solsona	151	9349.28	122	85	81.6	50.3	18587
2021	Solsona	152	8890.81	124	85	83.4	42.9	20724.5
2021	Solsona	160	9160.34	122.5	82.5	82.5	40.2	22786.9
2021	Solsona	162	10273.2	125	90	81.4	53.8	19095.2
2021	Solsona	163	9424.05	123	90	84	45.7	20621.6
2021	Solsona	164	8285.6	117	82.5	84.5	42	19727.6
2021	Solsona	165	9658.64	123	82.5	82.8	45.5	21227.8
2021	Solsona	166	8899.17	122	82.5	81	38.5	23114.7
2021	Solsona	167	9813.33	116.5	87.5	82.2	46.3	21195.1
2021	Solsona	168	8308.74	117.5	102.5	86.1	43.1	19277.8
2021	Solsona	169	9601.48	120.5	87.5	85.3	43.5	22072.4
2021	Solsona	170	9010.42	117	80	84.1	42.9	21003.3
2021	Solsona	171	9332.66	123	85	81.8	44.2	21114.6
2021	Solsona	172	9342.67	125	90	80.2	50	18685.3
2021	Solsona	173	8588.79	127	87.5	82.6	47.6	18043.7
2021	Solsona	174	8698.87	122	90	82.9	37.3	23321.4
2021	Solsona	188	9166.53	125	90	82.6	41.2	22248.9
2021	Solsona	189	8855.32	118.5	100	79.7	40.3	21973.5
2021	Solsona	190	9200.16	123	80	81.9	48.5	18969.4
2021	Solsona	Variety Check 2	8311.63	116.5	87.5	83.9	37.6	22105.4
2021	Vic	29	9695.67	122.333	84	71.7
2021	Vic	55	8821.23	124.667	88.5	67.5
2021	Vic	85	9637.28	127.333	90.25	72.35
2021	Vic	97	6625.5	128.667	93.75	68.05
2021	Vic	115	8280.09	119.667	91	70.6
2021	Vic	121	9469.84	121.333	92.75	78.3
2021	Vic	124	7426.56	131	93.75	70.45
2021	Vic	133	10020	126.333	93.25	73.95
2021	Vic	136	9344.42	125.667	98.25	77.4
2021	Vic	142	8289.06	127	90.5	72.55
2021	Vic	143	6445.64	122.333	90.25	65.8
2021	Vic	144	7909.51	126.333	92.5	70.9
2021	Vic	146	8396.94	125.333	92.5	72
2021	Vic	150	9132.66	126	94.25	71.6
2021	Vic	151	8736.93	126	92.25	69.75
2021	Vic	152	8833.06	126.667	89.75	73.2
2021	Vic	153	7972.49	129	94	71.65
2021	Vic	155	8859.38	125	106.5	68.85
2021	Vic	156	8311	125.667	86.25	70.85
2021	Vic	160	9033.67	128.667	97.75	73.85
2021	Vic	162	10051.2	129	95.75	70.6
2021	Vic	163	9670.05	127.333	98.75	73.15
2021	Vic	164	7903.66	125	95	75.35
2021	Vic	165	9207.84	126.333	94.75	69.5
2021	Vic	166	9070.13	127	88.25	70.15
2021	Vic	167	8629.96	123.333	87	67.25
2021	Vic	168	5577.82	125.333	108.25	71.9
2021	Vic	169	10014.1	125.333	96.25	75.3
2021	Vic	170	7339.44	125.333	94.75	73.9
2021	Vic	171	7478.97	127	95	67.55
2021	Vic	172	6068.15	127.667	93	62.85
2021	Vic	173	8044	130.667	95.75	69.3
2021	Vic	174	6804.51	126.667	92.25	65.2
2021	Vic	Variety Check 2	7814.38	124.333	90.25	74.55

## Sheet: Weather data
Location	Date	TA	TM	Tm	P	SR
La Tallada	2007-01-01	6.3	13.3	1.6	0.2	4.1
La Tallada	2007-01-02	9.4	15.4	2.4	0	6.6
La Tallada	2007-01-03	6.3	15.5	0.1	0.2	8.1
La Tallada	2007-01-04	5.8	16.4	0.8	0	6
La Tallada	2007-01-05	6.3	16.7	-0.2	0.2	7.9
La Tallada	2007-01-06	6.5	16.2	0.4	0.2	8.2
La Tallada	2007-01-07	7.2	18.1	0.6	0.2	8.3
La Tallada	2007-01-08	7.3	14.9	0.9	0	4.5
La Tallada	2007-01-09	9	18.4	1.9	0.2	8.2
La Tallada	2007-01-10	12.5	18	5.1	0	8.4
La Tallada	2007-01-11	8.5	18.3	2	0	7.7
La Tallada	2007-01-12	8.7	19.3	1	0.2	8.3
La Tallada	2007-01-13	8.4	18	1.5	0.2	8.7
La Tallada	2007-01-14	8.3	16.8	2.2	0	7.8
La Tallada	2007-01-15	10.1	15.1	5.6	0.2	5.5
La Tallada	2007-01-16	11.2	16.5	7	0	4.7
La Tallada	2007-01-17	8.2	16.9	2.3	0	8.4
La Tallada	2007-01-18	8.5	18.4	0.7	0.2	8
La Tallada	2007-01-19	11.3	21.5	5.1	0	9.2
La Tallada	2007-01-20	9	19	3.2	0	9
La Tallada	2007-01-21	9.3	17.5	1.9	0.2	7.9
La Tallada	2007-01-22	11.4	15.5	8.6	1.8	4.6
La Tallada	2007-01-23	8.1	13.9	3.3	0.2	9.2
La Tallada	2007-01-24	3.6	8.3	-2.5	0	8.3
La Tallada	2007-01-25	1	6.3	-3.9	0.8	2.7
La Tallada	2007-01-26	1.7	7	-4.1	0	10.5
La Tallada	2007-01-27	3.5	11.5	-5.5	0	11.1
La Tallada	2007-01-28	3.2	11.9	-4	0	8.6
La Tallada	2007-01-29	4.6	13	-3.2	0	11.1
La Tallada	2007-01-30	5.3	12.5	-2	0.2	10.5
La Tallada	2007-01-31	8.3	12.2	4.2	3.4	3.7
La Tallada	2007-02-01	7.8	14.1	1.4	0.2	10
La Tallada	2007-02-02	6	11.9	-1.2	0.2	8.4
La Tallada	2007-02-03	6.7	13	1.1	0	5.6
La Tallada	2007-02-04	6.2	12	-0.6	0	4.4
La Tallada	2007-02-05	10.5	15.6	7	0.2	7.1
La Tallada	2007-02-06	8.9	14.5	2.9	0.8	8.2
La Tallada	2007-02-07	6.5	16.2	0.5	0.2	8
La Tallada	2007-02-08	9.7	15.3	1.7	4.2	6.3
La Tallada	2007-02-09	8.4	17.2	1.2	0.2	10.7
La Tallada	2007-02-10	9.5	17	3.7	0	11.1
La Tallada	2007-02-11	10.1	17.9	3.3	0.2	9.2
La Tallada	2007-02-12	11.7	18.8	5	10.4	3.6
La Tallada	2007-02-13	7.9	16	2.2	0.2	10.9
La Tallada	2007-02-14	10.6	19.4	4	0.8	6.2
La Tallada	2007-02-15	9.6	24	1.3	0	14.4
La Tallada	2007-02-16	7.8	22.4	-1.4	0	13.9
La Tallada	2007-02-17	9.2	12.9	3.5	53.2	0.7
La Tallada	2007-02-18	9.3	12.9	6.5	27.2	4.2
La Tallada	2007-02-19	9	15.3	3.3	0.2	10.7
La Tallada	2007-02-20	8.3	16.1	1	0.2	14.1
La Tallada	2007-02-21	9.2	15.7	2.9	0.2	13.9
La Tallada	2007-02-22	10.4	18.5	4.9	0	11.9
La Tallada	2007-02-23	9.1	15.5	2.7	0.2	13.8
La Tallada	2007-02-24	11.1	18.6	5.9	0.2	10.6
La Tallada	2007-02-25	7.9	14.7	3.1	5.6	4.6
La Tallada	2007-02-26	9.1	17	1.8	0.2	14.6
La Tallada	2007-02-27	10.7	17.9	4	0	13.6
La Tallada	2007-02-28	11.3	18.1	5.7	0.2	8
La Tallada	2007-03-01	12.6	18.3	6.7	0	11.7
La Tallada	2007-03-02	12.4	20.7	5.7	0	13.9
La Tallada	2007-03-03	12.6	23.2	6.1	0	10.5
La Tallada	2007-03-04	14.5	22.9	5.6	0.2	14.9
La Tallada	2007-03-05	12.3	16.6	4.1	0	8.4
La Tallada	2007-03-06	11	17.3	2.8	0	8.7
La Tallada	2007-03-07	10.1	17.8	3.6	2.8	11.8
La Tallada	2007-03-08	12.7	15.6	10	0.6	14.9
La Tallada	2007-03-09	14.2	19.6	9	0	15.8
La Tallada	2007-03-10	12.9	15.9	10.1	0	18.7
La Tallada	2007-03-11	12.9	19.5	5.1	0	17.5
La Tallada	2007-03-12	8.8	17.5	1.3	0	17.6
La Tallada	2007-03-13	9.2	18.1	1.1	0	17.9
La Tallada	2007-03-14	11.4	21.6	2.8	0	18.1
La Tallada	2007-03-15	11	18.6	4.3	0	13.5
La Tallada	2007-03-16	10.2	18.7	3.1	0	14.5
La Tallada	2007-03-17	12.6	21.3	4.6	0.2	18.5
La Tallada	2007-03-18	10.2	17.3	1.8	0	17.3
La Tallada	2007-03-19	8.1	12.6	2.2	11.6	6.1
La Tallada	2007-03-20	5.9	10	-0.2	0	16.3
La Tallada	2007-03-21	7.8	11.3	5.3	0	20.8
La Tallada	2007-03-22	8	11.2	5.6	0	13
La Tallada	2007-03-23	8.4	15.3	0.6	0	17.4
La Tallada	2007-03-24	7.9	12.4	3.5	0.2	11.8
La Tallada	2007-03-25	8.4	12.9	4.3	0.2	9.9
La Tallada	2007-03-26	8.1	12.8	3.3	1.4	7.8
La Tallada	2007-03-27	8.3	15.1	1.9	0	13
La Tallada	2007-03-28	10.3	15.1	4.8	1.4	8.8
La Tallada	2007-03-29	12.1	17.2	6.1	0	19.6
La Tallada	2007-03-30	9	14.7	5.9	3	11.8
La Tallada	2007-03-31	9.2	14.4	6.2	0.4	13.7
La Tallada	2007-04-01	11.4	16.7	5.7	0.2	9.1
La Tallada	2007-04-02	13.9	15.9	12.7	1	6.5
La Tallada	2007-04-03	11.6	14.6	9.7	62.4	4.9
La Tallada	2007-04-04	10.6	17.1	5.6	0.8	11.7
La Tallada	2007-04-05	10.3	15.2	6.3	2	5
La Tallada	2007-04-06	13	18.7	6.4	0	21.7
La Tallada	2007-04-07	11.5	18.8	4.1	0.2	22.7
La Tallada	2007-04-08	12	20.3	4.7	0	23.4
La Tallada	2007-04-09	11.9	17.6	5.1	1.2	15.4
La Tallada	2007-04-10	13.3	16.9	11.4	2.8	8.9
La Tallada	2007-04-11	13	16.3	10.8	3.4	8.7
La Tallada	2007-04-12	13.2	14.7	12	17	2.1
La Tallada	2007-04-13	13.4	14	12.6	34.4	1.5
La Tallada	2007-04-14	14.7	18.1	12.4	9.2	5.5
La Tallada	2007-04-15	16.7	22.1	10.6	1.2	15
La Tallada	2007-04-16	16.3	24.2	10	0	23.7
La Tallada	2007-04-17	16.9	24.2	9.6	0	23.3
La Tallada	2007-04-18	17.3	24.6	9.3	0.2	24
La Tallada	2007-04-19	15.4	21.2	9.8	0	24.5
La Tallada	2007-04-20	14.2	19.1	10.2	0	16.2
La Tallada	2007-04-21	14	19.9	9.3	0.2	23.7
La Tallada	2007-04-22	14.8	22.1	8.3	0.4	25.7
La Tallada	2007-04-23	15.2	23	7.1	0	26.6
La Tallada	2007-04-24	16.9	25.3	7.4	0.2	26.3
La Tallada	2007-04-25	16.1	24.3	8.3	0	26
La Tallada	2007-04-26	15.5	22.5	8.8	0	18.3
La Tallada	2007-04-27	16.6	22.3	11.8	0	21.8
La Tallada	2007-04-28	16.4	22	11.8	0.2	23.2
La Tallada	2007-04-29	16.1	21	10.6	0	18.3
La Tallada	2007-04-30	16.2	23.1	8.4	0.2	23.8
La Tallada	2007-05-01	12.9	17.2	7.8	11.2	5.4
La Tallada	2007-05-02	13.3	18.6	7.3	0	17.6
La Tallada	2007-05-03	12	15.7	8	9.4	7.3
La Tallada	2007-05-04	13.6	18.3	9.4	1.4	11.1
La Tallada	2007-05-05	15.5	21.7	9.7	0	19.5
La Tallada	2007-05-06	17.6	23.5	9.2	0	26.4
La Tallada	2007-05-07	18.8	25.1	11.4	0	28
La Tallada	2007-05-08	17.4	23.7	10.7	0	27.7
La Tallada	2007-05-09	16.9	22.8	10.4	0	27.8
La Tallada	2007-05-10	19.6	29	10.6	0.2	28
La Tallada	2007-05-11	19	24.1	13.5	0	27.2
La Tallada	2007-05-12	18.4	25.2	12.1	0	27.8
La Tallada	2007-05-13	20.6	28.5	11.1	0.2	25.5
La Tallada	2007-05-14	16.3	21.7	10.9	18.6	20
La Tallada	2007-05-15	14.5	20.1	8.5	0.4	21.4
La Tallada	2007-05-16	16.1	21.4	12.5	0.2	19.9
La Tallada	2007-05-17	17.7	22.6	11.4	0.2	14.3
La Tallada	2007-05-18	19.6	25.9	12.6	0	29.1
La Tallada	2007-05-19	18.4	24.1	13.8	0.2	21.6
La Tallada	2007-05-20	18.5	24.7	13.1	0	27.2
La Tallada	2007-05-21	17.9	24.4	12.7	0	21.2
La Tallada	2007-05-22	19.2	27.7	11.3	0.2	24.7
La Tallada	2007-05-23	21	28.2	13.8	0	19.3
La Tallada	2007-05-24	19.7	28.5	13.1	0	22.2
La Tallada	2007-05-25	18.5	25.7	11.1	0	17.8
La Tallada	2007-05-26	17.6	23.1	14	15.2	10
La Tallada	2007-05-27	15.4	20.7	9.8	11.8	15.6
La Tallada	2007-05-28	14.9	20.9	8.6	0.6	27.5
La Tallada	2007-05-29	15.4	20.2	11.4	0	27.1
La Tallada	2007-05-30	17.5	23.6	10	0	28.9
La Tallada	2007-05-31	17.9	22.7	13.8	0.4	19.1
La Tallada	2007-06-01	16.7	21.1	13.5	1	18.8
La Tallada	2007-06-02	19	23.5	10.7	0	27
La Tallada	2007-06-03	20.5	25.1	14.8	0	23.5
La Tallada	2007-06-04	18.8	26.4	13.8	0	15.6
La Tallada	2007-06-05	19.4	25.4	12.3	0	28
La Tallada	2007-06-06	19.3	26.1	14.1	0	26.9
La Tallada	2007-06-07	19.9	25.7	12.8	0	24.4
La Tallada	2007-06-08	21.2	27.6	13.6	0	28.4
La Tallada	2007-06-09	21.9	28.7	16	0	25.8
La Tallada	2007-06-10	23.3	29.9	16.2	0	24
La Tallada	2007-06-11	22.2	28.6	16.8	0	29.6
La Tallada	2007-06-12	22	28.5	14.5	0.2	27.6
La Tallada	2007-06-13	23.3	30.2	15.9	0	29.8
La Tallada	2007-06-14	22.8	28.5	16.9	0	19.7
La Tallada	2007-06-15	21	25.3	15.3	0.2	26.3
La Tallada	2007-06-16	19.2	24.2	14	0	13.3
La Tallada	2007-06-17	22.2	28.8	14.4	0	24.8
La Tallada	2007-06-18	21.5	27.6	17	0.6	15.1
La Tallada	2007-06-19	21.6	26.8	16	0.2	25.6
La Tallada	2007-06-20	23	27.3	18.6	0	26.6
La Tallada	2007-06-21	21.7	26.6	15.6	0	25.8
La Tallada	2007-06-22	20.7	26.1	14.3	0	23.8
La Tallada	2007-06-23	19.9	25.3	13.3	0	28.6
La Tallada	2007-06-24	22	29.2	13.5	0	27.7
La Tallada	2007-06-25	21.2	27.5	15.3	0	26.7
La Tallada	2007-06-26	19.8	24.5	15.3	1	23.3
La Tallada	2007-06-27	18.4	22.5	14	0	12.5
La Tallada	2007-06-28	20.1	23.7	16.9	0	24.9
La Tallada	2007-06-29	20.6	25.3	14.9	0	23.1
La Tallada	2007-06-30	22.4	30	15	0.2	26.2
La Tallada	2007-07-01	22.9	32.2	15.6	0.2	16.4
La Tallada	2007-07-02	22.1	26.8	15.8	0.2	24.3
La Tallada	2007-07-03	22.8	29.6	15.9	0	21.2
La Tallada	2007-07-04	19	20.5	16.6	0	2.8
La Tallada	2007-07-05	20.3	25.3	13.5	0	27.4
La Tallada	2007-07-06	21.4	27.4	12.8	0	29.1
La Tallada	2007-07-07	22.7	28.9	14.9	0	29.3
La Tallada	2007-07-08	21.8	26.8	15.1	0	27.3
La Tallada	2007-07-09	20.6	23.5	16.8	0	11.2
La Tallada	2007-07-10	19.7	24.5	16.6	0.4	15.3
La Tallada	2007-07-11	19.4	25	13.4	0	22.7
La Tallada	2007-07-12	20.6	25.8	14.3	0	22.1
La Tallada	2007-07-13	22	27.7	14.5	0.2	28.5
La Tallada	2007-07-14	22.2	26	17.6	0	27.1
La Tallada	2007-07-15	22.6	29.8	14.9	0	29.1
La Tallada	2007-07-16	22.3	28.4	14.1	0.2	28.2
La Tallada	2007-07-17	22.9	28.6	18.1	0	27.2
La Tallada	2007-07-18	23.2	30.3	17.4	0.2	27.3
La Tallada	2007-07-19	22.5	28	15.6	0	27.3
La Tallada	2007-07-20	22.8	28.7	17.6	0	20.7
La Tallada	2007-07-21	21.4	26.9	15.8	0	24.2
La Tallada	2007-07-22	21.6	25.9	15.2	0	27.5
La Tallada	2007-07-23	25	31.2	17.6	0	27.4
La Tallada	2007-07-24	22.4	28.5	15.5	0	22.9
La Tallada	2007-07-25	22.9	27.4	16.8	0	28
La Tallada	2007-07-26	23.9	29.8	16.2	0	27.6
La Tallada	2007-07-27	24.3	30.6	17.3	0	27.1
La Tallada	2007-07-28	25.2	31	17.9	0	26.2
La Tallada	2007-07-29	24.5	29.4	19.1	0	25.3
La Tallada	2007-07-30	24	29.1	16.6	0.2	26.1
La Tallada	2007-07-31	23.8	28.3	20.8	0	25.7
La Tallada	2007-08-01	24.6	29.8	18.1	0	25.2
La Tallada	2007-08-02	24.5	29	19.6	0	21.4
La Tallada	2007-08-03	24.9	29.7	19.3	0	27.3
La Tallada	2007-08-04	22.4	28.1	15.2	0	27.1
La Tallada	2007-08-05	23.8	30.5	16.3	0	25.9
La Tallada	2007-08-06	23.2	28.3	19.3	4.4	13.7
La Tallada	2007-08-07	20.6	24.9	18.3	0.4	11.8
La Tallada	2007-08-08	18.3	24.2	14.4	13.8	7.6
La Tallada	2007-08-09	20.9	26.1	16.8	0	19.6
La Tallada	2007-08-10	21.9	27.5	17	0	24.6
La Tallada	2007-08-11	21.7	27	14.7	0.2	23.6
La Tallada	2007-08-12	22.4	27.9	18.5	0	17.8
La Tallada	2007-08-13	22.4	28.3	17.6	1.4	21.7
La Tallada	2007-08-14	24.1	31.5	15.9	0	24.2
La Tallada	2007-08-15	25.1	31.4	18.4	0.2	24.1
La Tallada	2007-08-16	22.9	25.2	20.4	0	14.1
La Tallada	2007-08-17	21.4	25.7	18.2	0	16.4
La Tallada	2007-08-18	21.8	25.9	18.1	0	15.7
La Tallada	2007-08-19	18.6	22.6	16.9	22.2	4.4
La Tallada	2007-08-20	19	24.2	14.5	0	14
La Tallada	2007-08-21	17	22.6	14	11.4	12.3
La Tallada	2007-08-22	16	22.1	12.7	3.6	10.8
La Tallada	2007-08-23	18	23.4	11.9	0	17.8
La Tallada	2007-08-24	19.4	23.6	15.8	0	14.9
La Tallada	2007-08-25	21.2	26.9	16.6	0.2	17
La Tallada	2007-08-26	23.1	30.9	16.8	0	21.3
La Tallada	2007-08-27	22.8	31.6	15.9	0	22.2
La Tallada	2007-08-28	21.9	29.7	17.3	0.2	20.4
La Tallada	2007-08-29	23.4	28.8	18.9	0	15.8
La Tallada	2007-08-30	21.4	28.8	15.7	0.4	17.4
La Tallada	2007-08-31	20.6	28.1	12.7	0.2	23.6
La Tallada	2007-09-01	20.2	29.4	12.4	0	23
La Tallada	2007-09-02	19.5	25.9	12.9	0.2	21.6
La Tallada	2007-09-03	21.4	28	13.5	0.2	20.5
La Tallada	2007-09-04	22.1	27.1	17.7	0.4	17.6
La Tallada	2007-09-05	20.1	25.8	15.2	0	24.1
La Tallada	2007-09-06	21.1	29.3	8.4	0	23.5
La Tallada	2007-09-07	21.4	27.3	13.5	0	22.7
La Tallada	2007-09-08	19.8	25.6	14.5	0	19.4
La Tallada	2007-09-09	20.5	26.8	14	0	21.4
La Tallada	2007-09-10	18.8	26.7	13	0.2	21.2
La Tallada	2007-09-11	19.3	27.4	11.5	0	20.3
La Tallada	2007-09-12	19.3	25.4	13.3	0	20.4
La Tallada	2007-09-13	19.7	24.5	13	0	17.1
La Tallada	2007-09-14	19.9	22.7	16.3	0	7.4
La Tallada	2007-09-15	20.5	28.2	15	0.2	17.8
La Tallada	2007-09-16	20.6	27.9	14.1	0	18.5
La Tallada	2007-09-17	21.6	28.4	14.9	0	17.5
La Tallada	2007-09-18	19.7	25	14.6	0	13.9
La Tallada	2007-09-19	18.3	24.7	11.3	0	17.7
La Tallada	2007-09-20	15.8	21.9	9.1	0	17.9
La Tallada	2007-09-21	18.1	23.9	11	0	12.5
La Tallada	2007-09-22	19.3	23	15.9	0	7.1
La Tallada	2007-09-23	18.7	24.2	12.6	0.2	14.9
La Tallada	2007-09-24	18	24.3	11.4	0	17.4
La Tallada	2007-09-25	18	20	14.7	0	5.2
La Tallada	2007-09-26	17.6	23.1	12.8	0.8	17.4
La Tallada	2007-09-27	15.1	19.3	9.2	0	17.8
La Tallada	2007-09-28	12.9	20.7	6.2	0	18
La Tallada	2007-09-29	18.4	24.9	8.7	0	12.9
La Tallada	2007-09-30	20.6	26.6	15.8	0	14.8
La Tallada	2007-10-01	20.2	26.4	13.5	0.2	16
La Tallada	2007-10-02	18.3	23.9	13.9	0.2	15.3
La Tallada	2007-10-03	18.6	23.1	13.8	0.2	5
La Tallada	2007-10-04	20.6	25.2	16.8	3.4	10.6
La Tallada	2007-10-05	20.2	25.6	16.5	22.2	12.2
La Tallada	2007-10-06	18.6	25	13.8	0	14.2
La Tallada	2007-10-07	20.1	27.3	14	0.2	14.2
La Tallada	2007-10-08	18.6	23.1	15.5	3.8	6.2
La Tallada	2007-10-09	18.5	25.8	13.5	0	13.5
La Tallada	2007-10-10	15.1	21.4	12.4	39.6	7.9
La Tallada	2007-10-11	15.2	20.3	10.5	0	16.4
La Tallada	2007-10-12	14.6	21.2	9.7	0.2	16.2
La Tallada	2007-10-13	13.8	21.4	8	0	15.9
La Tallada	2007-10-14	13.7	21.4	7.4	0.2	15.6
La Tallada	2007-10-15	14.2	21.4	8	0.2	11.3
La Tallada	2007-10-16	15.5	21.2	10.8	0.2	6.3
La Tallada	2007-10-17	16.8	20.8	14.2	0.6	6.8
La Tallada	2007-10-18	17.8	23.8	11.1	0.2	14.7
La Tallada	2007-10-19	13.5	18.8	6.3	0	15.3
La Tallada	2007-10-20	11.5	19	3.2	0.2	13.3
La Tallada	2007-10-21	10.1	17.3	2.3	0	15.5
La Tallada	2007-10-22	10.1	19.3	2.7	0	13.2
La Tallada	2007-10-23	12	19.3	6.3	0	11
La Tallada	2007-10-24	10.5	16.1	5.6	0	8.9
La Tallada	2007-10-25	12	13.6	9.8	0.4	4.2
La Tallada	2007-10-26	12.1	15.5	9.4	3	5.7
La Tallada	2007-10-27	12.1	18.1	6.5	0.2	13.6
La Tallada	2007-10-28	11.3	20.6	4	0	13.7
La Tallada	2007-10-29	12.3	19.4	5.3	0.2	10.4
La Tallada	2007-10-30	14.4	18.8	12.2	0	13.3
La Tallada	2007-10-31	14.2	16.8	12	0	4.5
La Tallada	2007-11-01	11.8	19.5	4.8	0	12.5
La Tallada	2007-11-02	10.1	18.7	3	0	12.2
La Tallada	2007-11-03	9.8	18.9	2.9	0	11.9
La Tallada	2007-11-04	10.3	20.4	2.7	0.2	11.7
La Tallada	2007-11-05	11.8	19	5.7	0	9.5
La Tallada	2007-11-06	11.2	18.4	2.6	0	9.3
La Tallada	2007-11-07	11.5	20.8	3.2	0	8.9
La Tallada	2007-11-08	8.4	17.8	0.3	0	11.4
La Tallada	2007-11-09	12	19.4	3.8	0	10.2
La Tallada	2007-11-10	10.7	18.4	4.4	0	11
La Tallada	2007-11-11	8.1	16.2	1	0	10.5
La Tallada	2007-11-12	10.2	17.2	1.3	0	10.5
La Tallada	2007-11-13	10.2	17.2	3.3	0	7.9
La Tallada	2007-11-14	9.2	15.9	2.1	0.2	5.5
La Tallada	2007-11-15	7.7	10.3	4.9	0	10.6
La Tallada	2007-11-16	5	10.5	-4.2	0	10.9
La Tallada	2007-11-17	1.4	11.9	-6.6	0	10.7
La Tallada	2007-11-18	2.3	13.1	-5.4	0	10.3
La Tallada	2007-11-19	5.2	13.1	-4.2	0	5.4
La Tallada	2007-11-20	14.6	18.1	8.1	0.8	3.4
La Tallada	2007-11-21	16.7	20.3	12.9	0	4
La Tallada	2007-11-22	12.8	16.1	8.6	14.2	3.1
La Tallada	2007-11-23	11.9	16.4	8.5	0.8	8
La Tallada	2007-11-24	11.2	15.2	7.4	0	4.9
La Tallada	2007-11-25	11.1	14.7	6.3	0	9.5
La Tallada	2007-11-26	13.6	16.8	10.9	0	9.5
La Tallada	2007-11-27	12.6	16	7.8	0	9.6
La Tallada	2007-11-28	7.4	13.9	0.7	0	6.3
La Tallada	2007-11-29	6.3	13	-0.5	0	8.2
La Tallada	2007-11-30	6.9	17.9	0.1	0	8.7
La Tallada	2007-12-01	6.4	15.5	-0.9	0	8.6
La Tallada	2007-12-02	9.1	17.5	1.5	0.2	7.9
La Tallada	2007-12-03	9.9	16.6	3.9	0	6.6
La Tallada	2007-12-04	10.2	18.9	4.8	0	7.2
La Tallada	2007-12-05	8.3	16.2	2.1	0	8.1
La Tallada	2007-12-06	8.7	18.1	2.9	0.2	6.9
La Tallada	2007-12-07	7.2	12.8	2.4	0.2	2.6
La Tallada	2007-12-08	11.1	15.4	3.8	0.2	6.3
La Tallada	2007-12-09	9.2	18.5	3.1	0	7.7
La Tallada	2007-12-10	7.2	15.3	-0.5	0.2	7.3
La Tallada	2007-12-11	9	14.9	0.1	0	8.4
La Tallada	2007-12-12	7.3	13.6	-2	0	8.6
La Tallada	2007-12-13	2	12.8	-4.4	0	8.3
La Tallada	2007-12-14	2.3	13.4	-4.8	0	8.2
La Tallada	2007-12-15	1.4	8.6	-5.1	8.6	7
La Tallada	2007-12-16	3.2	8.8	-2.4	4.6	7.9
La Tallada	2007-12-17	1.9	8.2	-2.7	0	7
La Tallada	2007-12-18	4.7	12.1	-0.7	2.4	5.4
La Tallada	2007-12-19	3.4	11.5	-1.6	0.2	5.9
La Tallada	2007-12-20	5.2	11.3	-0.3	0.2	3.4
La Tallada	2007-12-21	9.4	12.9	3.9	12.8	3.2
La Tallada	2007-12-22	11.2	12.5	8.7	46.4	0.8
La Tallada	2007-12-23	9.5	12.7	5.8	6.2	4.8
La Tallada	2007-12-24	6.7	14.3	1.2	0	8.1
La Tallada	2007-12-25	4.9	12.4	-0.6	0.2	8
La Tallada	2007-12-26	5.8	14	1.2	0.2	6
La Tallada	2007-12-27	4.9	13	-1.1	0.2	8.5
La Tallada	2007-12-28	3.1	12	-1.8	0	8.3
La Tallada	2007-12-29	3.8	13.3	-2.1	0.2	7.6
La Tallada	2007-12-30	7.7	14.2	0.6	0.2	8.3
La Tallada	2007-12-31	6.8	12.9	-0.4	0	8.7
La Tallada	2008-01-01	2.6	10	-3.3	0	7.9
La Tallada	2008-01-02	5.8	11.1	1.6	0.4	4.9
La Tallada	2008-01-03	7.9	13.2	-0.4	9.8	3.5
La Tallada	2008-01-04	8.3	12.4	3.8	25.8	2.6
La Tallada	2008-01-05	9.9	13.6	8	2.4	3
La Tallada	2008-01-06	10.4	18.4	6.4	0	5.2
La Tallada	2008-01-07	11.2	18.4	4.3	0	6.7
La Tallada	2008-01-08	10.4	12.9	6.3	0	1.7
La Tallada	2008-01-09	8.8	13.8	5.8	0.2	4.3
La Tallada	2008-01-10	11	16.2	6.6	0	4.5
La Tallada	2008-01-11	13.1	16.4	7.6	1.2	7.5
La Tallada	2008-01-12	7	12.6	2.5	2.2	7.8
La Tallada	2008-01-13	7	13.4	-0.2	0.2	8.1
La Tallada	2008-01-14	9.8	14.2	3.9	0	3.8
La Tallada	2008-01-15	8.3	14.5	0.2	0	7
La Tallada	2008-01-16	9.4	13.8	2.9	0	4.8
La Tallada	2008-01-17	7.7	15.7	0.4	0.2	8
La Tallada	2008-01-18	10.7	20.6	4	0	8.8
La Tallada	2008-01-19	11.5	18.6	5.1	0	8.7
La Tallada	2008-01-20	9.3	15.4	4.9	0	8.2
La Tallada	2008-01-21	8.9	14.8	2.8	0	8.3
La Tallada	2008-01-22	9.9	19.2	2	0.2	9.4
La Tallada	2008-01-23	9.1	17.6	1.1	0	10.2
La Tallada	2008-01-24	5.4	15.9	-1.5	0.2	10
La Tallada	2008-01-25	9	18.4	1.3	0	9.4
La Tallada	2008-01-26	7.2	15.9	1.2	0	10.4
La Tallada	2008-01-27	6.8	20	-1.5	0.2	11.3
La Tallada	2008-01-28	8	21.1	0	0	11.1
La Tallada	2008-01-29	5.6	14	-1.3	0.2	10.5
La Tallada	2008-01-30	8	13.7	3.3	0	8.3
La Tallada	2008-01-31	6.8	12.8	0.9	0	8.6
La Tallada	2008-02-01	6.6	13.1	1.4	0	6.2
La Tallada	2008-02-02	8.6	12.6	4.4	0	5.1
La Tallada	2008-02-03	8.6	13.8	-0.5	7.2	9.1
La Tallada	2008-02-04	10.1	12.8	4.7	5.4	5.3
La Tallada	2008-02-05	7	15.7	1.1	0.2	12
La Tallada	2008-02-06	7.5	17	-0.1	0.2	12.2
La Tallada	2008-02-07	8.8	19.6	1.8	0.2	12.8
La Tallada	2008-02-08	6.9	15	0.1	0.2	12.9
La Tallada	2008-02-09	6.4	15.1	-0.2	0	13
La Tallada	2008-02-10	5.2	13.9	-1.6	0.2	13.1
La Tallada	2008-02-11	5.2	13	-0.1	0.2	8.8
La Tallada	2008-02-12	5	12.6	-0.9	0	5.8
La Tallada	2008-02-13	5.6	13.4	-1.2	0.2	11.5
La Tallada	2008-02-14	7.7	13.7	1.8	0.2	10.8
La Tallada	2008-02-15	5.6	13.4	-1.1	0.2	10.8
La Tallada	2008-02-16	5.1	12.9	-1.2	0.2	12.8
La Tallada	2008-02-17	6.9	13.9	1.2	0	4.9
La Tallada	2008-02-18	8.7	13.2	1.7	1.6	5
La Tallada	2008-02-19	10.3	12.1	8	5.8	1.2
La Tallada	2008-02-20	10.8	13.3	7.2	2.4	2.8
La Tallada	2008-02-21	9.7	16.3	5.3	0.2	13.5
La Tallada	2008-02-22	10.1	18.2	3.6	0.2	14.8
La Tallada	2008-02-23	9.6	17.5	2.8	0.2	15.1
La Tallada	2008-02-24	10.1	15.2	3.6	0	7.7
La Tallada	2008-02-25	12.7	16.9	10.3	0.6	7
La Tallada	2008-02-26	12.9	17.4	10.3	0	9.3
La Tallada	2008-02-27	12.3	18.4	7.6	0.2	10.5
La Tallada	2008-02-28	10.4	14.4	7.1	0.2	6.9
La Tallada	2008-02-29	13.2	19.6	6.9	0.2	12.7
La Tallada	2008-03-01	12	19.2	7.1	0	10.4
La Tallada	2008-03-02	11.3	18.7	4.1	0.2	16.1
La Tallada	2008-03-03	11.5	19	3.8	0.2	11
La Tallada	2008-03-04	8.7	13	5.9	5.4	4.6
La Tallada	2008-03-05	6.5	8.9	4.9	0	17.6
La Tallada	2008-03-06	8	12.8	3.8	0	18.3
La Tallada	2008-03-07	9.3	14.1	2.3	0	7.5
La Tallada	2008-03-08	8	15.9	-0.2	0	14.8
La Tallada	2008-03-09	9.4	17	4.9	15.8	9.7
La Tallada	2008-03-10	8.6	14.2	3.3	0	6.6
La Tallada	2008-03-11	10.4	19.2	2.5	0.2	17.8
La Tallada	2008-03-12	11	18.8	4.5	0	12.7
La Tallada	2008-03-13	11.3	18.7	4.3	0.2	17.2
La Tallada	2008-03-14	11.5	19.8	4	0	18.4
La Tallada	2008-03-15	11.6	20.7	5.1	0.2	12.9
La Tallada	2008-03-16	10.6	17	4.8	0.2	12.9
La Tallada	2008-03-17	10	18.1	2.7	0.2	14.2
La Tallada	2008-03-18	10.5	15.8	4.8	0	13.7
La Tallada	2008-03-19	10.4	12	7.7	0	3.9
La Tallada	2008-03-20	9.5	14.7	1.7	0.2	21.5
La Tallada	2008-03-21	7	12.9	-0.2	0	10.2
La Tallada	2008-03-22	7.7	12.1	5.3	22.2	4.7
La Tallada	2008-03-23	6.3	11.4	-0.1	0	14.5
La Tallada	2008-03-24	7.2	14.1	0.1	0	17.9
La Tallada	2008-03-25	9.9	17.9	2	0	18.2
La Tallada	2008-03-26	9.1	15.4	5.7	5.2	12
La Tallada	2008-03-27	8.6	13.3	2.5	0.2	10.3
La Tallada	2008-03-28	11.1	15.3	4.5	0	16.1
La Tallada	2008-03-29	13.1	18.6	9.2	0	16
La Tallada	2008-03-30	13.8	18.4	7.3	8.8	17.5
La Tallada	2008-03-31	11.2	15.5	6.9	4.8	16.7
La Tallada	2008-04-01	14.9	20	10.3	0	23.7
La Tallada	2008-04-02	16.2	23	6.1	0	17.5
La Tallada	2008-04-03	17	21.7	12.6	0	23.3
La Tallada	2008-04-04	13.2	18	5.1	0	24.3
La Tallada	2008-04-05	11.5	18.7	3	0	23.1
La Tallada	2008-04-06	10.6	16	4.9	0	13.8
La Tallada	2008-04-07	9.5	11.4	6.7	0	8.9
La Tallada	2008-04-08	13.1	21.4	9.3	0	19.8
La Tallada	2008-04-09	16.5	23.2	8.8	0	13.6
La Tallada	2008-04-10	17.6	25.1	9.9	0.2	21.9
La Tallada	2008-04-11	10	14.1	7.7	1.4	4.2
La Tallada	2008-04-12	11.2	16.2	7.3	0	20.2
La Tallada	2008-04-13	13.4	19.8	5.7	0.2	23.2
La Tallada	2008-04-14	10.7	17.1	5	6.8	16.1
La Tallada	2008-04-15	10.1	16.7	3.7	0.2	23.8
La Tallada	2008-04-16	10.9	17	4.1	0	19
La Tallada	2008-04-17	11.1	14.4	5.7	17.6	6
La Tallada	2008-04-18	11.4	17.7	4.6	2.8	13.6
La Tallada	2008-04-19	13.4	19.2	4.8	0	26
La Tallada	2008-04-20	13.8	18.2	7.9	1.8	13.8
La Tallada	2008-04-21	11	18.2	6.2	3.8	18.2
La Tallada	2008-04-22	11.6	18.6	5.4	0.4	19.5
La Tallada	2008-04-23	14	22.8	5.2	1.8	24.5
La Tallada	2008-04-24	14.7	21.1	7.8	0.2	25.7
La Tallada	2008-04-25	15.4	22.3	8.6	0	23.2
La Tallada	2008-04-26	14.5	22.1	7.5	0.2	27.1
La Tallada	2008-04-27	14.9	22.3	9.7	0.2	23.2
La Tallada	2008-04-28	14.5	20.2	10.1	7.4	10.6
La Tallada	2008-04-29	14.5	19.3	9.6	0	25.2
La Tallada	2008-04-30	12.8	18.4	7.7	2.6	10.5
La Tallada	2008-05-01	13.4	19.4	5.3	0.2	26.8
La Tallada	2008-05-02	14.1	22.7	6.3	0	26.4
La Tallada	2008-05-03	15	23.1	6.2	0.2	27.4
La Tallada	2008-05-04	16.6	25.8	7.3	0	24.6
La Tallada	2008-05-05	16.4	23.9	9.2	0	17.3
La Tallada	2008-05-06	16.5	21.3	11.8	0	20.3
La Tallada	2008-05-07	15.8	21.6	8.3	0	26.2
La Tallada	2008-05-08	14.8	22.2	7.1	0	21
La Tallada	2008-05-09	14.2	17	12.4	13	3.8
La Tallada	2008-05-10	14.5	17.1	12	17.2	4.3
La Tallada	2008-05-11	15.6	18.7	12	0.2	14
La Tallada	2008-05-12	14.1	16.1	11.9	7.8	5
La Tallada	2008-05-13	15.3	21.5	9.7	0.2	26.5
La Tallada	2008-05-14	16.5	21.7	9.6	0	22.7
La Tallada	2008-05-15	17.9	22.7	14	0.2	23.7
La Tallada	2008-05-16	16	20.9	12.3	0	14.3
La Tallada	2008-05-17	16	22	11.2	0.4	17.3
La Tallada	2008-05-18	15.8	21.4	12.7	4.6	15.1
La Tallada	2008-05-19	18.1	24.4	10.7	0	27.2
La Tallada	2008-05-20	18.3	25	11.5	0	23.3
La Tallada	2008-05-21	17.5	23.4	11.2	0	25.4
La Tallada	2008-05-22	16.2	21.8	11	0.8	12.6
La Tallada	2008-05-23	18	24.7	10.1	0	25.5
La Tallada	2008-05-24	19.7	23.4	16.4	0	24.6
La Tallada	2008-05-25	16.7	18.3	14.3	16.6	3.4
La Tallada	2008-05-26	17.4	23.7	12.4	2.2	20.3
La Tallada	2008-05-27	16.6	21.8	13.9	13	7.8
La Tallada	2008-05-28	16.7	20.7	11.6	0	16.9
La Tallada	2008-05-29	18.2	22.5	13.6	0	25.6
La Tallada	2008-05-30	19	25.3	12.7	0	24.5
La Tallada	2008-05-31	17.6	21.4	14.2	0	13.2
La Tallada	2008-06-01	15.7	18.7	12.8	20.8	5.1
La Tallada	2008-06-02	16.5	21.8	11.8	0	20.5
La Tallada	2008-06-03	17	22.9	13.1	2.8	16.1
La Tallada	2008-06-04	17.5	22.9	12.2	0.2	22.5
La Tallada	2008-06-05	17.3	22.6	12.5	1.8	22.7
La Tallada	2008-06-06	18.3	23.6	14.3	1.6	18.9
La Tallada	2008-06-07	17.4	22.4	12.7	0	14.5
La Tallada	2008-06-08	17.1	23.2	10	0	28.8
La Tallada	2008-06-09	18.5	24.1	12	0	28.7
La Tallada	2008-06-10	18.3	23.6	13.9	0	17
La Tallada	2008-06-11	18.5	23.3	13.2	0.2	21.7
La Tallada	2008-06-12	21.9	28.9	14.1	0	29.1
La Tallada	2008-06-13	17.2	23.3	14	33.8	9.4
La Tallada	2008-06-14	16.9	22.2	13	0	13.8
La Tallada	2008-06-15	17.6	23.1	12.3	10	13.3
La Tallada	2008-06-16	18	23.5	11.5	0.8	24.4
La Tallada	2008-06-17	18.3	23.7	15.1	1.4	16
La Tallada	2008-06-18	19.8	25.2	13.5	0	28.8
La Tallada	2008-06-19	22.7	30.4	14	0.2	30.5
La Tallada	2008-06-20	23	29.4	15.8	0	29.6
La Tallada	2008-06-21	24	30.8	16.5	0	29.7
La Tallada	2008-06-22	23.2	31.9	14.6	0	30.9
La Tallada	2008-06-23	21.5	28.4	13.5	0	29.2
La Tallada	2008-06-24	22.2	28.7	15.8	0	21
La Tallada	2008-06-25	25	31.1	16.9	0	29.2
La Tallada	2008-06-26	24	30	16.7	0	27.3
La Tallada	2008-06-27	24.9	30.9	18.8	3	27.8
La Tallada	2008-06-28	23.7	31.9	15.4	0	30.8
La Tallada	2008-06-29	24.2	30.9	16.4	0	29.8
La Tallada	2008-06-30	24.5	32	17.8	0	25.7
La Tallada	2008-07-01	24.4	32.3	16.9	0	26.2
La Tallada	2008-07-02	24.5	30.7	16.1	0	27.5
La Tallada	2008-07-03	21.5	23.7	16.4	0	10.4
La Tallada	2008-07-04	21.8	28.7	12.2	0	30
La Tallada	2008-07-05	23.9	30	16.9	0	28.2
La Tallada	2008-07-06	22.4	27.3	16.8	0	25.3
La Tallada	2008-07-07	20.6	24.1	17.6	0	11.9
La Tallada	2008-07-08	20	25.5	12.9	0	25.6
La Tallada	2008-07-09	22.3	28.3	14.3	0	28.7
La Tallada	2008-07-10	24.8	32.5	17.7	0	28.2
La Tallada	2008-07-11	23.6	29.7	17.5	0	24.6
La Tallada	2008-07-12	21	28.2	15.5	27.4	23.5
La Tallada	2008-07-13	19	24.7	14.2	0	18.1
La Tallada	2008-07-14	21.5	27.3	16.3	0.2	27.6
La Tallada	2008-07-15	21.7	28	14.2	0	30.8
La Tallada	2008-07-16	19.9	26.8	13.1	0	23.1
La Tallada	2008-07-17	22.4	29.2	16.5	0	21.9
La Tallada	2008-07-18	22.3	27.4	16.6	0	26.1
La Tallada	2008-07-19	25.3	34.6	15.9	0	29.1
La Tallada	2008-07-20	24.5	29.3	19.3	0.4	25.2
La Tallada	2008-07-21	22.7	24.9	20.2	0	6.3
La Tallada	2008-07-22	22.6	30.3	14.6	0	30.7
La Tallada	2008-07-23	20.8	26.5	13.3	0	29.4
La Tallada	2008-07-24	23.3	30.3	16.4	0	25.4
La Tallada	2008-07-25	23.6	29	17.8	0	26.7
La Tallada	2008-07-26	23.3	29.6	18.1	7.2	21
La Tallada	2008-07-27	24.5	31.1	17.6	0	27.1
La Tallada	2008-07-28	25.2	32.3	18.3	0	27.7
La Tallada	2008-07-29	24	28.3	19.4	0	27.7
La Tallada	2008-07-30	25.4	32.8	17.5	0	28.4
La Tallada	2008-07-31	25.8	33.9	16.5	0	28.1
La Tallada	2008-08-01	24.8	30.9	18.5	0	23.3
La Tallada	2008-08-02	23.7	29	17.1	0	27.2
La Tallada	2008-08-03	25.8	33.8	17.5	0	27.6
La Tallada	2008-08-04	25.8	31.3	19.6	0	25.6
La Tallada	2008-08-05	26.2	32.2	19.3	0.2	26.3
La Tallada	2008-08-06	27.6	34.5	20.7	0	25.8
La Tallada	2008-08-07	24.4	29.6	17.8	0	20.8
La Tallada	2008-08-08	24.9	29.4	21.5	0	23.4
La Tallada	2008-08-09	23	27.7	17.7	0	26.8
La Tallada	2008-08-10	23.3	29.9	15.5	0	25.5
La Tallada	2008-08-11	25.1	30.1	18.9	0	16.5
La Tallada	2008-08-12	26.3	32.8	20.8	0	24.3
La Tallada	2008-08-13	22.5	26.7	18.4	0	21.9
La Tallada	2008-08-14	21.9	27.6	17	2.6	18.7
La Tallada	2008-08-15	19.6	25.9	13.5	2.6	21.7
La Tallada	2008-08-16	19.8	27.9	12.9	0	17.2
La Tallada	2008-08-17	20.3	26.6	15.1	0	23.1
La Tallada	2008-08-18	23.3	29.4	15.5	0	25.2
La Tallada	2008-08-19	23.3	30.2	17.7	0	21.8
La Tallada	2008-08-20	21.6	26.6	17.2	0	19.4
La Tallada	2008-08-21	21.8	28	14.1	0	24.6
La Tallada	2008-08-22	20.3	23.9	17	25.2	4.6
La Tallada	2008-08-23	19.6	25	15.7	0	16.2
La Tallada	2008-08-24	20.3	25.7	14.3	0	24.5
La Tallada	2008-08-25	21.4	26.4	15.3	0	15.5
La Tallada	2008-08-26	21.2	27.3	16.9	0	17.8
La Tallada	2008-08-27	21	29	14.3	0	23.8
La Tallada	2008-08-28	21.9	28.5	14.9	0.2	23.1
La Tallada	2008-08-29	22.3	28.7	16.2	0	23.2
La Tallada	2008-08-30	23.1	31.9	15	0	23.1
La Tallada	2008-08-31	21.6	27	16.2	0	15.1
La Tallada	2008-09-01	22.3	29.1	18	0.2	16.9
La Tallada	2008-09-02	23.5	30.9	16.1	0.2	20.9
La Tallada	2008-09-03	24	29.8	17.8	0	21.3
La Tallada	2008-09-04	23.4	28.9	18.8	0	14.7
La Tallada	2008-09-05	24.5	31.2	18.3	0	19.3
La Tallada	2008-09-06	21.9	27.6	16.8	0.2	16
La Tallada	2008-09-07	18.4	24.4	13.1	0	22.6
La Tallada	2008-09-08	19.6	26.8	10.8	0	21.5
La Tallada	2008-09-09	21.3	25.8	16.9	0	11.4
La Tallada	2008-09-10	21.9	28.2	16.9	0	15.3
La Tallada	2008-09-11	21	29.5	14.8	1	15.6
La Tallada	2008-09-12	18.2	22.2	14.1	1.4	7.3
La Tallada	2008-09-13	16.7	23.8	10.6	1.2	19.1
La Tallada	2008-09-14	17.2	24.6	10.3	0	15.6
La Tallada	2008-09-15	17.3	25.5	9.1	0	21.3
La Tallada	2008-09-16	17.2	22.5	12.3	0	19.7
La Tallada	2008-09-17	18.8	24.1	13.6	0	12
La Tallada	2008-09-18	20.1	25.7	14.5	1.2	10.6
La Tallada	2008-09-19	20.5	27.1	14.4	0.2	16.9
La Tallada	2008-09-20	18.2	24.5	12.3	0.2	18.7
La Tallada	2008-09-21	17	22.8	12.7	0	15.8
La Tallada	2008-09-22	15.6	19.9	11.9	0	9.3
La Tallada	2008-09-23	15.9	19.3	12	0	6.2
La Tallada	2008-09-24	14.5	19.8	9.1	0	8.8
La Tallada	2008-09-25	15.5	23.8	8.1	0.2	16.5
La Tallada	2008-09-26	13.7	20.7	8.3	0	10.1
La Tallada	2008-09-27	14.4	22.3	8.3	0	18.5
La Tallada	2008-09-28	14.7	22.5	6	0.2	15.5
La Tallada	2008-09-29	16	22.3	9.4	0	15.9
La Tallada	2008-09-30	16.3	23.1	10.1	0.2	14.9
La Tallada	2008-10-01	15.7	21.1	10.5	0	13.5
La Tallada	2008-10-02	16.9	21.7	12.2	0	11.3
La Tallada	2008-10-03	15.4	20.5	10.4	0	12.7
La Tallada	2008-10-04	13.8	19.8	8.3	0	16.3
La Tallada	2008-10-05	13	22.5	4	0	17.4
La Tallada	2008-10-06	14.5	23.1	6.1	0	16.3
La Tallada	2008-10-07	17.3	25.3	10.1	0.2	13.2
La Tallada	2008-10-08	15.7	18.5	14.4	6.2	3.8
La Tallada	2008-10-09	17.1	20.5	13.6	0	7.8
La Tallada	2008-10-10	16	23.2	9.5	0	16.1
La Tallada	2008-10-11	15.7	22.5	8.7	0	11.3
La Tallada	2008-10-12	18.7	21.7	15.2	0.4	3.9
La Tallada	2008-10-13	20.4	24.4	16.9	0.4	7.3
La Tallada	2008-10-14	19.2	25.5	15.4	0	12.7
La Tallada	2008-10-15	18.3	26.3	12.6	0.2	13.5
La Tallada	2008-10-16	17.9	24.9	11.5	0.4	12
La Tallada	2008-10-17	17.6	21.6	15.6	1.4	5.6
La Tallada	2008-10-18	14.8	17.9	13.6	3.8	2.8
La Tallada	2008-10-19	16	20.5	12.9	0	7
La Tallada	2008-10-20	18.4	25.4	11.3	0.2	10.6
La Tallada	2008-10-21	19.3	25.3	14.3	0.2	12.1
La Tallada	2008-10-22	15.7	18.5	13.5	0.2	3.6
La Tallada	2008-10-23	14.4	19.8	11.1	0	9
La Tallada	2008-10-24	14.6	16.7	12.5	2.4	1.8
La Tallada	2008-10-25	16.7	22.8	10.8	0.2	11.3
La Tallada	2008-10-26	13.6	22.1	7.2	0	12.6
La Tallada	2008-10-27	13	21.5	5	0	10.7
La Tallada	2008-10-28	11.1	13.1	8.6	8.8	1.8
La Tallada	2008-10-29	9.3	12	4.2	0	4
La Tallada	2008-10-30	8.8	15.5	-0.1	0	10.9
La Tallada	2008-10-31	13.2	19.2	5.7	7	7.4
La Tallada	2008-11-01	16.9	20.9	14	24.2	5.5
La Tallada	2008-11-02	14.4	18.4	9.3	27.6	1.4
La Tallada	2008-11-03	10.7	17.5	5.4	0	12.1
La Tallada	2008-11-04	9.6	13.3	6.6	0.4	1.8
La Tallada	2008-11-05	11.3	16	6.7	0.2	5.8
La Tallada	2008-11-06	12.2	16.1	9.8	6.8	5.1
La Tallada	2008-11-07	11.6	16.9	7.9	0	7.9
La Tallada	2008-11-08	10.4	16.4	5.8	0.2	5.5
La Tallada	2008-11-09	10.8	18.7	5.5	0.2	9.7
La Tallada	2008-11-10	12.6	20.2	4.3	0.2	10
La Tallada	2008-11-11	14.5	19.1	8.9	0	7.2
La Tallada	2008-11-12	10.2	12.1	7.8	3.8	2
La Tallada	2008-11-13	10.8	15.3	4.9	0	9.7
La Tallada	2008-11-14	11.8	16.1	8	0	10.2
La Tallada	2008-11-15	9.3	17.1	1.9	0	10.9
La Tallada	2008-11-16	8.2	18.6	0.6	0	10.7
La Tallada	2008-11-17	11.4	18.4	2.8	0	10.4
La Tallada	2008-11-18	8.4	14.4	3.5	0	3.9
La Tallada	2008-11-19	11.1	16.3	5.7	0	9.5
La Tallada	2008-11-20	7.9	16.2	1.2	0	8.3
La Tallada	2008-11-21	8.3	17.3	1.9	0	8.2
La Tallada	2008-11-22	10.7	16.2	4.1	0.2	6.4
La Tallada	2008-11-23	10.8	15.1	6.2	0	7.1
La Tallada	2008-11-24	7.5	12.1	4.2	8	4.5
La Tallada	2008-11-25	7	10.8	3.5	0	9.2
La Tallada	2008-11-26	6.5	10.7	3.2	0	9.6
La Tallada	2008-11-27	5.7	10.2	-0.4	1.6	7
La Tallada	2008-11-28	7.1	12.8	-0.5	1	5
La Tallada	2008-11-29	6.5	12.8	-1.9	0.4	3.6
La Tallada	2008-11-30	8.3	12.2	2.6	0	6
La Tallada	2008-12-01	6.8	12.9	1.3	0	7.9
La Tallada	2008-12-02	7.2	11.3	-1.5	0	6.9
La Tallada	2008-12-03	4	13.1	-3	0	7
La Tallada	2008-12-04	6	13.2	-1.6	0	5.1
La Tallada	2008-12-05	7.1	16.1	0.4	0	5.6
La Tallada	2008-12-06	8.1	13.2	2.8	0.2	4.4
La Tallada	2008-12-07	9.5	13.4	6	0	4.3
La Tallada	2008-12-08	9.3	13.6	2.7	0	5.7
La Tallada	2008-12-09	9.2	10.7	7.6	21.6	1.2
La Tallada	2008-12-10	6.8	9.7	4.4	0	7.4
La Tallada	2008-12-11	4.2	10.1	-2.3	0	8.6
La Tallada	2008-12-12	2.3	12.4	-3.6	0	8.3
La Tallada	2008-12-13	5.9	13.2	-2.1	2.6	7.3
La Tallada	2008-12-14	6.2	9.2	3.1	10.4	3.5
La Tallada	2008-12-15	6.6	9	2.9	0.6	1.7
La Tallada	2008-12-16	7.2	9.8	5.1	4	1.3
La Tallada	2008-12-17	8.3	14.2	4.2	0	5.5
La Tallada	2008-12-18	9.7	13.3	2.5	0	6.6
La Tallada	2008-12-19	11.5	15.6	4.8	0	6.4
La Tallada	2008-12-20	9.5	18	2.3	0	6.5
La Tallada	2008-12-21	7.2	17.8	0.3	0	8.5
La Tallada	2008-12-22	4.3	14.4	-1.5	0.2	8.5
La Tallada	2008-12-23	4.1	13.1	-1.3	0.2	8.2
La Tallada	2008-12-24	3.9	13.7	-1.7	0.2	7.2
La Tallada	2008-12-25	5.2	11.9	-0.6	0.2	7.1
La Tallada	2008-12-26	6.9	9.7	1.7	54.6	0.8
La Tallada	2008-12-27	10.2	11	9.1	7.8	1.3
La Tallada	2008-12-28	8.8	10	5.2	1.8	1.5
La Tallada	2008-12-29	6.2	8.1	4.1	5.6	1.6
La Tallada	2008-12-30	10	15.6	3.9	0.2	4.9
La Tallada	2008-12-31	12.2	14.9	9.9	1.2	6.8
La Tallada	2009-01-01	10.6	14.4	6.9	0	5.4
La Tallada	2009-01-02	8.4	10.9	4.9	0	2.8
La Tallada	2009-01-03	6.8	10.9	3.8	0	4.8
La Tallada	2009-01-04	4.5	10.8	-1	0	8.1
La Tallada	2009-01-05	3.2	10	-2.7	0.2	6.6
La Tallada	2009-01-06	3.8	5.6	2	0.8	1.6
La Tallada	2009-01-07	1.8	6.6	-1.4	0	7.2
La Tallada	2009-01-08	0.8	5.5	-2.5	0	6.4
La Tallada	2009-01-09	5.2	7.8	2.2	7	2.1
La Tallada	2009-01-10	6.6	9.4	3.8	5.8	2.6
La Tallada	2009-01-11	5.5	13.2	-0.1	0.2	8.5
La Tallada	2009-01-12	3.6	12	-1.8	0.2	8.8
La Tallada	2009-01-13	3.4	12.3	-2.4	0.2	9.1
La Tallada	2009-01-14	5.8	13.7	-0.3	0	6.7
La Tallada	2009-01-15	3	11.7	-2	0	6.9
La Tallada	2009-01-16	5	13.4	-0.8	0.2	7.7
La Tallada	2009-01-17	5.6	13.3	0.7	0	8.1
La Tallada	2009-01-18	4.9	12.6	-0.8	0.2	8.5
La Tallada	2009-01-19	12.2	19.5	3.6	0.6	7.5
La Tallada	2009-01-20	7.6	11.4	1.6	0.2	5.9
La Tallada	2009-01-21	3.7	11.5	-1.6	0.2	9.4
La Tallada	2009-01-22	3.9	10.9	-2.3	0	6.1
La Tallada	2009-01-23	8.1	13.8	4.4	2.8	5.1
La Tallada	2009-01-24	12.9	17.4	8.2	0	4.1
La Tallada	2009-01-25	8.1	15.8	0.9	0.2	9.3
La Tallada	2009-01-26	7.5	11.6	4.1	0.2	5.7
La Tallada	2009-01-27	5.9	14.5	0.2	0	9.6
La Tallada	2009-01-28	5.7	14.8	-2	0.2	9.9
La Tallada	2009-01-29	6.6	13.6	1.5	0.2	9.3
La Tallada	2009-01-30	7.2	11	1.7	0.6	4.8
La Tallada	2009-01-31	11.1	12.2	9.7	18.4	1.7
La Tallada	2009-02-01	10.8	14	8	16.6	5
La Tallada	2009-02-02	9.3	13.5	6.2	2.2	5.2
La Tallada	2009-02-03	6.6	9.1	2	30.2	3.4
La Tallada	2009-02-04	10.5	17.5	2	0	11.8
La Tallada	2009-02-05	11.4	16.1	7.8	0	8.6
La Tallada	2009-02-06	9.4	14.5	6.1	0.2	7.3
La Tallada	2009-02-07	6.9	12.6	4.1	1.2	8.8
La Tallada	2009-02-08	5.8	11.8	0	0	10.9
La Tallada	2009-02-09	7.1	14.4	-0.9	0.2	11.1
La Tallada	2009-02-10	8.2	12.6	5.5	2.4	3.3
La Tallada	2009-02-11	4.6	8.9	-0.9	0	4.1
La Tallada	2009-02-12	6.8	11.3	-1.9	0.2	12.2
La Tallada	2009-02-13	7.1	12.6	2.2	0	12.7
La Tallada	2009-02-14	5.9	12.3	-0.8	0	8.7
La Tallada	2009-02-15	4.5	9.6	-0.2	0	11.5
La Tallada	2009-02-16	3.4	10.6	-2.9	0	11.9
La Tallada	2009-02-17	6.5	15.3	-2.2	0	12.4
La Tallada	2009-02-18	9.9	17.4	1.2	0	13.7
La Tallada	2009-02-19	9.3	14.4	1.4	0	13
La Tallada	2009-02-20	5.7	11.7	-0.3	0	14.5
La Tallada	2009-02-21	7.6	13.9	-0.5	0	14.1
La Tallada	2009-02-22	8.6	17.2	0.1	0	12.6
La Tallada	2009-02-23	11.1	17	3.6	0	14
La Tallada	2009-02-24	11.5	16.5	6.2	0	15.5
La Tallada	2009-02-25	6.8	14	0.2	0	15.3
La Tallada	2009-02-26	7.3	17.1	-0.9	0.2	14.8
La Tallada	2009-02-27	9.4	22.2	0.4	0	15.1
La Tallada	2009-02-28	8.3	15.2	0.8	0.4	8.3
La Tallada	2009-03-01	10	12	8.8	5.8	2.2
La Tallada	2009-03-02	9.8	15.2	5.4	10.8	5.7
La Tallada	2009-03-03	9.9	12.3	8.3	0.2	5
La Tallada	2009-03-04	9.3	12.6	6.3	0.6	3.8
La Tallada	2009-03-05	6.9	11.3	0.2	0	13.3
La Tallada	2009-03-06	9.3	12.5	6.5	0	16
La Tallada	2009-03-07	11	17.3	4.1	0	17.2
La Tallada	2009-03-08	9.9	18.1	1.3	0	17.3
La Tallada	2009-03-09	10.9	13.9	7.8	0	4.1
La Tallada	2009-03-10	12.3	19.4	6.8	0	14.4
La Tallada	2009-03-11	10.6	17	5.4	0	8.7
La Tallada	2009-03-12	10.7	16.4	4.5	0	17.8
La Tallada	2009-03-13	11.1	20	2.6	0	17.7
La Tallada	2009-03-14	12.4	19.6	4.3	0	17.4
La Tallada	2009-03-15	14.1	20.5	7.7	0	17.9
La Tallada	2009-03-16	12.5	17.6	4.4	0	18.5
La Tallada	2009-03-17	9.8	17.8	2.2	0	19.2
La Tallada	2009-03-18	9.6	17.7	1.5	0.2	18.5
La Tallada	2009-03-19	11.3	21.5	2.3	0	19.7
La Tallada	2009-03-20	9	17.7	1.7	0	20.2
La Tallada	2009-03-21	8.3	13.7	3.2	0	19.6
La Tallada	2009-03-22	9.8	18.3	0	0.2	20.1
La Tallada	2009-03-23	10.6	20.2	0.6	0	20.4
La Tallada	2009-03-24	9.8	16.9	1.1	0	16.6
La Tallada	2009-03-25	10.3	15.3	3.2	0	19.7
La Tallada	2009-03-26	10.6	19.1	2	0	19.8
La Tallada	2009-03-27	10.7	17	3.7	0.2	20.1
La Tallada	2009-03-28	8.5	12.1	5.6	11.2	2.5
La Tallada	2009-03-29	10.9	15.8	6.7	2	11.6
La Tallada	2009-03-30	12.1	15.5	9.3	0	13.7
La Tallada	2009-03-31	9.9	12.3	8.7	11.8	2.5
La Tallada	2009-04-01	11.9	13.9	9.4	1.8	7.2
La Tallada	2009-04-02	10	13.6	5.9	6.2	4.3
La Tallada	2009-04-03	10.9	15.7	5.6	0.8	12
La Tallada	2009-04-04	11.6	19	3.4	0	22.6
La Tallada	2009-04-05	12.3	20.1	5.3	0.2	18.6
La Tallada	2009-04-06	13.4	19.5	5.6	0	21.8
La Tallada	2009-04-07	11.1	14.1	7.8	11.2	4.7
La Tallada	2009-04-08	11.2	14.6	7.8	7.4	14.8
La Tallada	2009-04-09	12	17.7	5.5	0	20.8
La Tallada	2009-04-10	11.8	15	6.5	0.6	7.8
La Tallada	2009-04-11	11.8	14.8	8.2	6	11.9
La Tallada	2009-04-12	9.3	11.1	7.8	7.2	3.5
La Tallada	2009-04-13	13.3	20.9	6.5	0.2	12.2
La Tallada	2009-04-14	12.7	19.5	5.8	0	23.8
La Tallada	2009-04-15	14.1	19.6	7.3	0.4	19.5
La Tallada	2009-04-16	12.9	18.9	7.7	3	13.9
La Tallada	2009-04-17	9.6	17.8	4.8	18	15.2
La Tallada	2009-04-18	10.8	17.9	3.8	0.2	22.8
La Tallada	2009-04-19	11.7	18.1	4.3	2.6	24.7
La Tallada	2009-04-20	11.3	18.3	5.4	8	11.6
La Tallada	2009-04-21	15.5	21.1	7.8	0.4	22.1
La Tallada	2009-04-22	19	23.6	11.7	0	25.1
La Tallada	2009-04-23	17	25.7	6.8	0	27.5
La Tallada	2009-04-24	14.1	19.6	7.1	0	23.5
La Tallada	2009-04-25	15.1	17.8	13.5	0.4	15.7
La Tallada	2009-04-26	12.7	15.9	9.4	7.2	8.1
La Tallada	2009-04-27	12.3	18.5	8.1	1.8	17.8
La Tallada	2009-04-28	11	17	7.7	12.4	6.2
La Tallada	2009-04-29	12.3	18.2	5.9	1.4	22.8
La Tallada	2009-04-30	13.5	18.7	8.7	6.4	18.7
La Tallada	2009-05-01	16.2	20.3	11.1	1.6	26.2
La Tallada	2009-05-02	18.6	23.9	10.7	0	28
La Tallada	2009-05-03	16.8	24.1	8.8	0	26.7
La Tallada	2009-05-04	17.2	24	9.3	0.2	20.9
La Tallada	2009-05-05	18.6	24.6	12	0	28.3
La Tallada	2009-05-06	18.7	25.8	9.7	0	28
La Tallada	2009-05-07	18.2	25.6	10.5	0	27.1
La Tallada	2009-05-08	18.2	25	11.5	0	23.1
La Tallada	2009-05-09	16.8	21.7	12.7	0	19.3
La Tallada	2009-05-10	17.4	21.1	14.9	0	21.6
La Tallada	2009-05-11	17.7	20.9	15.6	0	18.7
La Tallada	2009-05-12	17.6	22.3	14	0	16.4
La Tallada	2009-05-13	16.7	20	13.5	0.2	9.9
La Tallada	2009-05-14	14.8	19.5	11.3	29.2	6.6
La Tallada	2009-05-15	15.6	21.1	10.4	0	25.6
La Tallada	2009-05-16	16.5	23.8	7.6	0	29
La Tallada	2009-05-17	19.1	25.7	12	0	24.7
La Tallada	2009-05-18				0
La Tallada	2009-05-19		25.5		0
La Tallada	2009-05-20	18.3	26	10.3	0.2	26.7
La Tallada	2009-05-21	18.4	24.2	14.5	0	16.9
La Tallada	2009-05-22	19.7	26.4	13.3	0.2	22
La Tallada	2009-05-23	19.4	26.2	14.4	0	23.4
La Tallada	2009-05-24	20.6	27.3	15.5	0.2	25.7
La Tallada	2009-05-25	19.6	23.3	15.2	0	20
La Tallada	2009-05-26	19.7	25.8	14	0	24.9
La Tallada	2009-05-27	20.7	26.9	15	0	31.6
La Tallada	2009-05-28	22	28.5	12.4	0	28.8
La Tallada	2009-05-29	20.3	27.3	12.2	0	30.3
La Tallada	2009-05-30	19.7	25.7	13.1	0	27.9
La Tallada	2009-05-31	18.9	23.5	14	0.2	22
La Tallada	2009-06-01	19.5	26.3	12	0.2	24.7
La Tallada	2009-06-02	20.8	29	12.7	0	27.2
La Tallada	2009-06-03	21.7	29.7	12.8	0	30.2
La Tallada	2009-06-04	21.1	27.5	15.3	0	24.3
La Tallada	2009-06-05	19.8	24.8	14.7	5.6	12.3
La Tallada	2009-06-06	18.1	23.9	13.6	0	19.9
La Tallada	2009-06-07	18.2	23.4	13	0.2	25
La Tallada	2009-06-08	19.7	25.1	12.2	0.2	24.3
La Tallada	2009-06-09	19	25	13.3	0	24.6
La Tallada	2009-06-10	21.1	27.9	13	0	30
La Tallada	2009-06-11	21.5	27.2	14.9	0	20.4
La Tallada	2009-06-12	21.7	27.3	14.7	0	30.2
La Tallada	2009-06-13	22.6	29.3	15.9	0	28.7
La Tallada	2009-06-14	22.3	29	17	0	20.6
La Tallada	2009-06-15	23.1	27.7	18.4	0	25.9
La Tallada	2009-06-16	24.2	30.1	19.1	0	23.2
La Tallada	2009-06-17	23	29.4	17.6	0	29
La Tallada	2009-06-18	23	29.1	15.3	0	28.6
La Tallada	2009-06-19	22.8	30.2	17.9	4	15.5
La Tallada	2009-06-20	22.3	26.9	18.7	0	20.1
La Tallada	2009-06-21	21.6	26.2	17.6	0	31.1
La Tallada	2009-06-22	22.9	28.2	18.6	0	31.5
La Tallada	2009-06-23	21	26.4	13.8	0	31.9
La Tallada	2009-06-24	21.1	28.1	13.3	0.2	28
La Tallada	2009-06-25	21.3	26.2	15.8	0	22.8
La Tallada	2009-06-26	20.5	28.9	14.9	2.4	22.1
La Tallada	2009-06-27	22	28.6	14.7	0	26.4
La Tallada	2009-06-28	22.9	29.5	16.1	0	27.2
La Tallada	2009-06-29	25.1	32.5	17.4	0	26.2
La Tallada	2009-06-30	24.5	32.2	18.5	0.8	21.4
La Tallada	2009-07-01	24.7	31.7	18.3	0	19.8
La Tallada	2009-07-02	24.3	31.6	18.1	0	19.9
La Tallada	2009-07-03	25	31.2	17.8	0	28.3
La Tallada	2009-07-04	23.4	32	18.1	1	22.2
La Tallada	2009-07-05	22.3	30.8	16.7	2	20.6
La Tallada	2009-07-06	22.3	28.8	18.6	0.2	18.6
La Tallada	2009-07-07	21.7	24.9	17.7	2.2	13.9
La Tallada	2009-07-08	20.8	24	16.9	0	11.8
La Tallada	2009-07-09	20.4	24.8	17.2	0	8.7
La Tallada	2009-07-10	21.7	26.5	16.2	0	22
La Tallada	2009-07-11	22.3	27	16	0	27.8
La Tallada	2009-07-12	23.6	30.9	17.3	0	28.1
La Tallada	2009-07-13	24.6	29.5	18.5	0	28.8
La Tallada	2009-07-14	23.6	27.3	19.3	0.4	22.9
La Tallada	2009-07-15	23.8	29.9	18.7	0	28.4
La Tallada	2009-07-16	23.6	29.9	19.4	0.2	22.6
La Tallada	2009-07-17	22.4	27.1	18.3	0	14.1
La Tallada	2009-07-18	19.2	26.1	9.5	0	29.2
La Tallada	2009-07-19	20.9	27.6	12.6	0	28.7
La Tallada	2009-07-20	24.5	31.6	15.7	0	26.5
La Tallada	2009-07-21	25.1	32.4	16	0	28.2
La Tallada	2009-07-22	26	31.7	21.7	0	24.9
La Tallada	2009-07-23	27.4	38.7	20.5	0	28.2
La Tallada	2009-07-24	25.5	32.6	18.1	0	28.7
La Tallada	2009-07-25	23.7	28.9	18	0	29.1
La Tallada	2009-07-26	23.1	29.4	15.4	0	28.1
La Tallada	2009-07-27	25.5	32.5	20.8	0	24.5
La Tallada	2009-07-28	24.4	29.4	18.3	0	27.3
La Tallada	2009-07-29	24.6	32.9	16.2	0	27.4
La Tallada	2009-07-30	25.8	30.9	19.3	0	26
La Tallada	2009-07-31	23.6	28.9	17.1	0	25.6
La Tallada	2009-08-01	25.1	31.6	17.7	0	27.6
La Tallada	2009-08-02	22.7	27.7	18	4.2	23.6
La Tallada	2009-08-03	21.7	25.8	17.5	0	13.7
La Tallada	2009-08-04	23.2	28.8	15.9	0	27
La Tallada	2009-08-05	24	28.6	18.3	0	26.7
La Tallada	2009-08-06	25.7	33.8	18.9	0	26
La Tallada	2009-08-07	22.5	29	19.4	4.2	14.2
La Tallada	2009-08-08	23.6	29.8	17.6	0	22.8
La Tallada	2009-08-09	22.7	29.5	18.2	0	19
La Tallada	2009-08-10	23.1	29.8	17.9	0	23.1
La Tallada	2009-08-11	24.5	32.4	17.5	0	25.9
La Tallada	2009-08-12	24.9	32.1	18.5	0	26.3
La Tallada	2009-08-13	25.1	32.9	16.3	0	26.7
La Tallada	2009-08-14	25.4	33.4	17.4	0	26.4
La Tallada	2009-08-15	23.3	28.7	16.9	0	24.8
La Tallada	2009-08-16	23.3	29.2	17.5	0	24.9
La Tallada	2009-08-17	24.6	30.8	17.4	0.2	23.6
La Tallada	2009-08-18	26	35.3	18.3	0	24.2
La Tallada	2009-08-19	25.8	37	16.6	0	25.2
La Tallada	2009-08-20	24.8	33.3	15.8	0	25.2
La Tallada	2009-08-21	24.5	31.3	17.1	0	24
La Tallada	2009-08-22	24.4	29.8	18.1	0	23
La Tallada	2009-08-23	25.5	32.9	17.9	0	24.2
La Tallada	2009-08-24	24.9	31.8	18.4	0	23.3
La Tallada	2009-08-25	24.1	28.6	20.3	0	14.7
La Tallada	2009-08-26	23.2	29	18.3	0	21
La Tallada	2009-08-27	23.2	29	17.6	0	23
La Tallada	2009-08-28	25	32.3	16.4	0	22.5
La Tallada	2009-08-29	24	29.3	20.3	0	14.6
La Tallada	2009-08-30	21.8	28.9	14.9	0	24
La Tallada	2009-08-31	22.2	29	13.4	0	21.2
La Tallada	2009-09-01	25.4	29.9	21.2	0	18.7
La Tallada	2009-09-02	24.5	30.2	20	0.2	16.1
La Tallada	2009-09-03	23.3	28.6	19.2	0	11
La Tallada	2009-09-04	21.4	26.7	17.3	7.2	12.1
La Tallada	2009-09-05	20.9	27.3	15.6	0	22.1
La Tallada	2009-09-06	18.4	25.8	10.7	0	23.4
La Tallada	2009-09-07	18	26.1	9.2	0.2	21.7
La Tallada	2009-09-08	18.8	25.9	12.3	0.2	21.3
La Tallada	2009-09-09	19	26.7	10.7	0.2	21.4
La Tallada	2009-09-10	19.8	27.4	12.7	0	20.4
La Tallada	2009-09-11	20.1	27.5	13.3	0.2	21
La Tallada	2009-09-12	19.7	26.3	13.6	0	17.1
La Tallada	2009-09-13	20.3	26	15.2	0	15.5
La Tallada	2009-09-14	18.5	24.3	15.4	30	8.2
La Tallada	2009-09-15	17.1	20.2	14.7	0.4	5.2
La Tallada	2009-09-16	17.5	24.2	10.4	0	18.8
La Tallada	2009-09-17	17.9	24	11	0.2	17.1
La Tallada	2009-09-18	19.6	24.2	15.1	5.4	19
La Tallada	2009-09-19	17	23	11.3	0.2	13.4
La Tallada	2009-09-20	17.5	24.6	12.3	0.2	14
La Tallada	2009-09-21	19.8	24.9	13.5	0	12.1
La Tallada	2009-09-22	22.6	26.3	16.4	0	13.1
La Tallada	2009-09-23	20.5	26.8	13.3	0	18.6
La Tallada	2009-09-24	19.4	27.8	11.6	0.2	18.7
La Tallada	2009-09-25	20.5	29.1	14	0	18.4
La Tallada	2009-09-26	17.9	25.9	12	0	16.3
La Tallada	2009-09-27	18.6	24.7	12.6	0	14.3
La Tallada	2009-09-28	18.2	25.2	12.5	0.2	12.8
La Tallada	2009-09-29	17.5	26	10.3	0.2	17.3
La Tallada	2009-09-30	19	26.3	11.6	0.2	14.8
La Tallada	2009-10-01	19.5	26.2	14.6	1.2	14
La Tallada	2009-10-02	19.2	26.7	12	0	16.9
La Tallada	2009-10-03	18.5	24.8	12.2	0	14.6
La Tallada	2009-10-04	16.9	24.7	9.7	0.2	15.8
La Tallada	2009-10-05	19.1	26.7	10.9	0.2	15.8
La Tallada	2009-10-06	23	30.9	15.7	0	16.8
La Tallada	2009-10-07	20	29.4	12.6	0	15.4
La Tallada	2009-10-08	20.5	26.8	16	0.2	8.4
La Tallada	2009-10-09	18.3	24.8	13.1	0.2	8.8
La Tallada	2009-10-10	18.9	25.5	15.3	0.4	10.4
La Tallada	2009-10-11	18.3	26.7	12.3	0.2	15.5
La Tallada	2009-10-12	18.3	26.8	12	0.2	12.7
La Tallada	2009-10-13	19	24.5	14	0	16.6
La Tallada	2009-10-14	17.7	24	12.9	0	16
La Tallada	2009-10-15	14.6	19.3	9.8	0	16.1
La Tallada	2009-10-16	11.3	19.5	2	0	15.9
La Tallada	2009-10-17	14.5	20.6	6.2	0	15.9
La Tallada	2009-10-18	13.8	18.2	8.3	0	15.6
La Tallada	2009-10-19	11.6	17.6	1.8	0	12.7
La Tallada	2009-10-20	17.1	19.4	14	3.2	3.3
La Tallada	2009-10-21	15.7	19	10.4	29.2	2.8
La Tallada	2009-10-22	12.8	16.7	7.8	27.6	2.5
La Tallada	2009-10-23	14.8	21.8	8.6	0	14.1
La Tallada	2009-10-24	15.9	25.2	8.9	0	11.4
La Tallada	2009-10-25	19.2	26.2	14	0	8.7
La Tallada	2009-10-26	16.7	22.5	10.3	0	10.4
La Tallada	2009-10-27	13.2	20.8	8.6	0.2	12.4
La Tallada	2009-10-28	13.1	20.1	7.1	0.2	10.5
La Tallada	2009-10-29	15.2	21	11.6	0.2	6.4
La Tallada	2009-10-30	14.5	22	9.1	0.4	10.3
La Tallada	2009-10-31	15.3	21.1	11.2	0	8.1
La Tallada	2009-11-01	15.9	21.6	9	0.2	7.6
La Tallada	2009-11-02	13.8	19.1	7.5	4	3.5
La Tallada	2009-11-03	13	20.5	6.4	0	9
La Tallada	2009-11-04	10.4	16	6.3	13.2	2.3
La Tallada	2009-11-05	9.8	15.1	5.9	5.6	7.6
La Tallada	2009-11-06	8.3	15.4	2.8	0.2	11.6
La Tallada	2009-11-07	8.6	15.7	3.8	5.6	6.2
La Tallada	2009-11-08	7.3	15.3	1.7	0.2	7.8
La Tallada	2009-11-09	10.7	13.9	5	0	8.5
La Tallada	2009-11-10	10.3	14.1	5.9	0	8.6
La Tallada	2009-11-11	9.4	16.5	2.5	0	8
La Tallada	2009-11-12	11	18.8	4.4	0	7.7
La Tallada	2009-11-13	11	17.5	4.8	0.2	5.3
La Tallada	2009-11-14	17.7	24.4	12	0	8.9
La Tallada	2009-11-15	16.9	23.4	11.8	0	9.3
La Tallada	2009-11-16	13.9	19.3	9.3	0.2	7.1
La Tallada	2009-11-17	13	17.1	10	0.4	3.6
La Tallada	2009-11-18	12	18.9	7.3	0.2	7
La Tallada	2009-11-19	12.6	16.9	8.7	0	3.8
La Tallada	2009-11-20	12.1	18.8	7.8	0.2	7.4
La Tallada	2009-11-21	12.6	19.5	5.7	0.2	7.1
La Tallada	2009-11-22	14.5	19.6	6.9	0	5.3
La Tallada	2009-11-23	10.9	18.6	5.8	0.2	8.2
La Tallada	2009-11-24	9.3	18.6	3.2	0.2	8.4
La Tallada	2009-11-25	10.6	21.4	0	0	8.7
La Tallada	2009-11-26	10.9	18.7	5.1	0	8.9
La Tallada	2009-11-27	11	17.1	6.4	0.2	6
La Tallada	2009-11-28	10.7	17.5	2.5	0	8.7
La Tallada	2009-11-29	12.9	16.6	8.8	2.6	5.6
La Tallada	2009-11-30	8.8	13.6	3.8	1.4	7.9
La Tallada	2009-12-01	5.8	13.2	-0.4	0	8.4
La Tallada	2009-12-02	5.8	14.4	-1.3	0.2	7.6
La Tallada	2009-12-03	9.8	15.1	3.8	0	4.4
La Tallada	2009-12-04	7.8	12.5	2.8	0	2.8
La Tallada	2009-12-05	7.6	16.1	1.1	0	6.8
La Tallada	2009-12-06	10.6	18.3	2.4	0.2	5.7
La Tallada	2009-12-07	10	15.6	6.1	0	5
La Tallada	2009-12-08	10.1	17	5.1	0	6.1
La Tallada	2009-12-09	8.8	17.7	3.1	0.2	7.2
La Tallada	2009-12-10	8.6	19.4	2	0.2	7.3
La Tallada	2009-12-11	7.1	19	0.6	0.2	8.2
La Tallada	2009-12-12	5.8	13	-2.2	0.2	7.7
La Tallada	2009-12-13	5.7	9.4	2.8	0	7.1
La Tallada	2009-12-14	5.7	7.4	3.7	0	2.1
La Tallada	2009-12-15	6	11.1	-2.5	0	4
La Tallada	2009-12-16	1.4	6.5	-4.9	0	2.6
La Tallada	2009-12-17	2.2	6.8	-4.7	0	3.1
La Tallada	2009-12-18	0.5	9.1	-6.4	0.4	6.4
La Tallada	2009-12-19	2.9	5.9	0.5	0	7.8
La Tallada	2009-12-20	0.3	9.6	-7.2	0	7.8
La Tallada	2009-12-21	7.8	11.4	1.3	0.2	1.4
La Tallada	2009-12-22	12.6	17.9	8.1	4.4	3.6
La Tallada	2009-12-23	12	15.6	6.2	0.2	3
La Tallada	2009-12-24	14.8	17.4	8.6	1	2
La Tallada	2009-12-25	10.5	16.3	5.7	0.2	6.7
La Tallada	2009-12-26	7.8	11.1	4.9	3.6	3.3
La Tallada	2009-12-27	6.1	12.8	1	0	6.5
La Tallada	2009-12-28	10	16.7	4.4	0	4
La Tallada	2009-12-29	8.1	13.2	3.4	0.2	4.8
La Tallada	2009-12-30	13.6	21	4.6	0	6.5
La Tallada	2009-12-31	14.2	18.1	9.7	0	6.5
La Tallada	2010-01-01	8	14.3	0.7	6.6	6.6
La Tallada	2010-01-02	4.9	10.6	-0.6	0	5.8
La Tallada	2010-01-03	6.8	9.5	3.7	0	2.8
La Tallada	2010-01-04	6.4	8.7	2.8	1.6	2.5
La Tallada	2010-01-05	7.8	9.1	6.4	17.6	1.7
La Tallada	2010-01-06	5.1	9.6	0.1	0	4.9
La Tallada	2010-01-07	2.2	5	-0.8	19	0.8
La Tallada	2010-01-08	4.8	6.3	3	0	3
La Tallada	2010-01-09	2.2	5.7	0	0	6.4
La Tallada	2010-01-10	1.9	7.4	-1.5	0	7.2
La Tallada	2010-01-11	1.9	7.8	-2.5	0	7.9
La Tallada	2010-01-12	2.2	7.2	-3.5	5.2	6.1
La Tallada	2010-01-13	7	13.2	2.2	0	7
La Tallada	2010-01-14	11.1	16.3	7.1	2.4	5.1
La Tallada	2010-01-15	9.3	14.8	1.6	0.2	8.8
La Tallada	2010-01-16	5.8	12.7	0.1	0	5.7
La Tallada	2010-01-17	8.8	11.9	5.9	0.2	2.2
La Tallada	2010-01-18	6.5	13.6	0	0	6.4
La Tallada	2010-01-19	7.6	9.9	4.6	0	1.3
La Tallada	2010-01-20	8.3	11.8	3.1	1.6	3.6
La Tallada	2010-01-21	6.4	14.2	0.9	0.2	9.2
La Tallada	2010-01-22	4.8	12.7	-0.4	0.2	9.8
La Tallada	2010-01-23	6.3	12.2	-0.5	0.2	6.8
La Tallada	2010-01-24	8.9	12.6	6.6	0.4	4.3
La Tallada	2010-01-25	8.3	11.6	4.4	0	7.6
La Tallada	2010-01-26	7.4	11.2	3.1	0	9.8
La Tallada	2010-01-27	5	11.2	-1.9	0	9.1
La Tallada	2010-01-28	2.8	11.7	-4.1	0	9
La Tallada	2010-01-29	4.5	11.7	-1.1	0.2	7.2
La Tallada	2010-01-30	6.8	13.2	0.8	0	10.7
La Tallada	2010-01-31	5.2	7.7	3.2	0	3.4
La Tallada	2010-02-01	3.6	10.3	-2	0.6	11.2
La Tallada	2010-02-02	3.5	11.1	-3.4	0.2	9
La Tallada	2010-02-03	3.8	14	-3.7	0	12
La Tallada	2010-02-04	5.3	9.3	-1.3	10.4	3
La Tallada	2010-02-05	9.9	15	2.7	1	7.8
La Tallada	2010-02-06	6.8	15.8	0.2	0.2	10.3
La Tallada	2010-02-07	8.2	15.6	1.1	0	12.6
La Tallada	2010-02-08	6.8	10.7	1.8	36.8	4.8
La Tallada	2010-02-09	6.4	8.2	4.6	25	3.2
La Tallada	2010-02-10	4.5	8.1	2.1	0	11.7
La Tallada	2010-02-11	1.1	4	-2.5	0	12.2
La Tallada	2010-02-12	1.9	7.2	-2.5	0	11.6
La Tallada	2010-02-13	1.2	5.6	-2.4	0	6.3
La Tallada	2010-02-14	1.5	6.2	-1.6	0	10.8
La Tallada	2010-02-15	2.1	5.2	-1.6	3	4.8
La Tallada	2010-02-16	6.8	8.4	3.6	32.2	1.7
La Tallada	2010-02-17	11.2	15.7	6.9	0.2	9.4
La Tallada	2010-02-18	9	14.1	2.6	11.6	9.2
La Tallada	2010-02-19	9.1	12.3	6.5	15.4	3.5
La Tallada	2010-02-20	6.6	12.2	0.7	0	14.8
La Tallada	2010-02-21	6.5	14.3	-1.1	0.2	9.3
La Tallada	2010-02-22	10.7	18.1	2.1	0	10.4
La Tallada	2010-02-23	10.5	14.1	5.4	0	9.2
La Tallada	2010-02-24	9.5	16.4	4.3	0	13.5
La Tallada	2010-02-25	14.3	20.3	6.3	0	6.8
La Tallada	2010-02-26	12.8	16.5	5.3	0	14
La Tallada	2010-02-27	10.8	15.6	4.5	0	7
La Tallada	2010-02-28	13.3	17.8	5	0	7.8
La Tallada	2010-03-01	9.9	19.6	3.1	0.2	14.1
La Tallada	2010-03-02	9.4	16.6	1.8	1.4	14.1
La Tallada	2010-03-03	8.8	11	7.3	30.4	0.8
La Tallada	2010-03-04	10	15.8	6.7	2	9.1
La Tallada	2010-03-05	9.3	13.5	5.8	4.2	12.4
La Tallada	2010-03-06	5.6	10.7	-1.1	0	18.1
La Tallada	2010-03-07	3.9	9.1	-2.4	0.6	10.6
La Tallada	2010-03-08	1.1	3.9	-0.3	55.1	0.9
La Tallada	2010-03-09	2.5	4.4	0	0	17.1
La Tallada	2010-03-10	1.3	7.1	-2.9	0	14.8
La Tallada	2010-03-11	1.2	7	-6.1	0	16.5
La Tallada	2010-03-12	3.4	7.7	-0.7	0	8.3
La Tallada	2010-03-13	3.8	12	-3.3	0	17.7
La Tallada	2010-03-14	5.5	13.7	-2.5	0	19
La Tallada	2010-03-15	6.5	13.3	-1.9	0.2	19.5
La Tallada	2010-03-16	7.8	16.3	-0.5	0	20.1
La Tallada	2010-03-17	8.4	19	-0.6	0	17
La Tallada	2010-03-18	10.3	16.3	3.3	0.2	13.8
La Tallada	2010-03-19	10.3	16.1	3.6	0	15.1
La Tallada	2010-03-20	11.1	15.6	7	0	13.9
La Tallada	2010-03-21	12.1	15.6	9.9	1.4	8.4
La Tallada	2010-03-22	12.2	14.2	8.7	12.8	4.9
La Tallada	2010-03-23	11.9	18.6	6.6	0.2	17.3
La Tallada	2010-03-24	12.6	16	9.3	0.2	12.3
La Tallada	2010-03-25	13.9	18	11.3	0	14.2
La Tallada	2010-03-26	14.8	21.6	6.7	0	22.6
La Tallada	2010-03-27	13.3	19.8	5.8	0	21.8
La Tallada	2010-03-28	12.7	18.5	7.1	0	19.2
La Tallada	2010-03-29	14.3	19.3	9.7	0	19.2
La Tallada	2010-03-30	13.3	18.6	6.1	0	19.3
La Tallada	2010-03-31	11.1	15.1	5.2	1.6	15.1
La Tallada	2010-04-01	10.1	15.2	6.4	4.4	10.1
La Tallada	2010-04-02	10.4	17.9	3.6	0.2	15.7
La Tallada	2010-04-03	12.4	18.4	5.2	0	20.8
La Tallada	2010-04-04	10	16.7	5.5	7.2	13.6
La Tallada	2010-04-05	9.6	15.7	2.2	0.2	23.5
La Tallada	2010-04-06	10.6	18.3	4.4	0	17.8
La Tallada	2010-04-07	11	14.4	8.7	0.6	5.4
La Tallada	2010-04-08	12.9	14.1	10.6	0	6.5
La Tallada	2010-04-09	14	18.6	7	0	23
La Tallada	2010-04-10	13.3	21	4.2	0	23.5
La Tallada	2010-04-11	13.2	20	5.4	0	23
La Tallada	2010-04-12	9.8	12.3	6.5	8	5
La Tallada	2010-04-13	9.4	14.6	3.5	0.2	21.2
La Tallada	2010-04-14	9.9	15.5	3.6	0	11.9
La Tallada	2010-04-15	11.2	17.4	3.6	0.4	15.9
La Tallada	2010-04-16	11.8	17.4	5.6	0	20.6
La Tallada	2010-04-17	11.2	18.7	3.2	0	24.6
La Tallada	2010-04-18	12.2	18.9	4.7	0	23.5
La Tallada	2010-04-19	13	21	4.9	0	21.5
La Tallada	2010-04-20	16.2	23.7	8.6	0	24.6
La Tallada	2010-04-21	15.9	25.9	7.7	0	22
La Tallada	2010-04-22	14.5	20.4	8.8	0.4	14.3
La Tallada	2010-04-23	14.7	18.9	12.2	0.8	10.6
La Tallada	2010-04-24	16.4	22.3	11.2	0	24.4
La Tallada	2010-04-25	17.2	24.8	8.8	0	23.4
La Tallada	2010-04-26	18.5	26.1	11.3	0	21.7
La Tallada	2010-04-27	17	24.6	9.4	0	27.1
La Tallada	2010-04-28	16.4	24.8	7.3	0	27
La Tallada	2010-04-29	18.3	25.2	10.2	0	25.9
La Tallada	2010-04-30	15.7	21.6	9.6	0.1	21.1
La Tallada	2010-05-01	15.2	21	10.2	0.9	12.1
La Tallada	2010-05-02	13.7	16	11.1	13.5	3.3
La Tallada	2010-05-03	10.1	11.3	8.7	34.9	3.8
La Tallada	2010-05-04	7.6	10.5	5.5	45.6	3.9
La Tallada	2010-05-05	10.4	17.7	6.1	26.4	17
La Tallada	2010-05-06	10	14.3	7.8	2.4	9.7
La Tallada	2010-05-07	11.9	17.5	8.6	0.8	12.4
La Tallada	2010-05-08	15.8	21.2	10.7	0.5	26
La Tallada	2010-05-09	15.6	22.2	8.6	1.1	23.2
La Tallada	2010-05-10	15.2	20	10.4	0	27
La Tallada	2010-05-11	15.1	20.4	9.7	0.1	26.7
La Tallada	2010-05-12	13.5	18.3	11.5	11.4	11.9
La Tallada	2010-05-13	11.5	16.2	9.2	9	8.5
La Tallada	2010-05-14	12	17.2	7.6	1.3	19
La Tallada	2010-05-15	12.6	18.8	5.4	0	21.7
La Tallada	2010-05-16	13.8	20.6	5.6	0	25.1
La Tallada	2010-05-17	15.6	21.6	8.8	0	28.8
La Tallada	2010-05-18	16.3	21.5	8.2	0	29.4
La Tallada	2010-05-19	18.2	22.5	12.4	0	23.6
La Tallada	2010-05-20	18.4	24.8	9.2	0	30.3
La Tallada	2010-05-21	18.2	25	10.4	0	29.8
La Tallada	2010-05-22	17.4	24.2	10.8	0	30
La Tallada	2010-05-23	17.8	25.5	10.6	0	30.3
La Tallada	2010-05-24	20.2	28.1	9.6	0	31
La Tallada	2010-05-25	22.1	27.4	15.6	0	30.2
La Tallada	2010-05-26	18.4	22.1	12.5	0	28.6
La Tallada	2010-05-27	18.6	23.7	12.7	0	26.2
La Tallada	2010-05-28	17.9	22.2	14.8	0.2	11.6
La Tallada	2010-05-29	19.2	25.1	13.2	0	26.3
La Tallada	2010-05-30	19.3	25.4	12.3	0	20.1
La Tallada	2010-05-31	19.3	27.2	12.8	0	14.5
La Tallada	2010-06-01	19.1	24.9	14.2	0	16.5
La Tallada	2010-06-02	21.1	26.5	15	0	22.3
La Tallada	2010-06-03	21.1	27.2	14.6	0	30.5
La Tallada	2010-06-04	21.5	28.8	13.5	0	29.7
La Tallada	2010-06-05	22.3	29.9	14	0	30.1
La Tallada	2010-06-06	19.8	23.3	15.9	0	12.9
La Tallada	2010-06-07	20.8	26.7	15.4	0	28.3
La Tallada	2010-06-08	21.6	28.6	13.9	0	27.1
La Tallada	2010-06-09	20.6	23.4	17.4	0	11
La Tallada	2010-06-10	20.9	24.6	17.4	0	12.6
La Tallada	2010-06-11	18.2	22.6	12.8	3.8	8.7
La Tallada	2010-06-12	17.7	23.3	10.7	0	24.7
La Tallada	2010-06-13	19.1	26.2	12.1	0	25.8
La Tallada	2010-06-14	17.3	24.2	12.1	2.1	17.4
La Tallada	2010-06-15	17.5	24	12.6	0.2	19.5
La Tallada	2010-06-16	19.1	25.4	12.1	0	29.8
La Tallada	2010-06-17	18.6	24	14.2	0	25.4
La Tallada	2010-06-18	18.7	23.8	14.6	2.2	19.5
La Tallada	2010-06-19	18	24.4	15	25.8	15.5
La Tallada	2010-06-20	17.2	21.1	14	0	32.2
La Tallada	2010-06-21	18.8	24.8	13.7	0	32.1
La Tallada	2010-06-22	18.8	24.9	11.6	0	31.6
La Tallada	2010-06-23	19.7	24.7	13.2	0	29.9
La Tallada	2010-06-24	20.3	26.8	13	0	30.1
La Tallada	2010-06-25	21.3	27.7	13.7	0	29.8
La Tallada	2010-06-26	21.8	29.1	13.6	0	28.4
La Tallada	2010-06-27	22.3	29.5	15.4	0	25.3
La Tallada	2010-06-28	23	31.5	15.9	0	23.2
La Tallada	2010-06-29	24.2	31.9	17.4	0	24.9
La Tallada	2010-06-30	25.4	32.7	18.6	0	27.5
La Tallada	2010-07-01	24.7	31.7	18.5	0	25.7
La Tallada	2010-07-02	24.1	30.2	16.5	0	28.8
La Tallada	2010-07-03	23.2	28.3	17.4	0	27.6
La Tallada	2010-07-04	23.4	32.2	19.2	1.9	17.2
La Tallada	2010-07-05	25.8	32.4	18.7	0	28.7
La Tallada	2010-07-06	25.9	32.4	20.2	0	29.7
La Tallada	2010-07-07	24.4	29.4	17	0	29.3
La Tallada	2010-07-08	25.3	30.4	19.6	0	28
La Tallada	2010-07-09	25.4	31	20.5	0	23.3
La Tallada	2010-07-10	24.3	29.3	20.4	0	24
La Tallada	2010-07-11	25.4	32.7	18.7	0	27.4
La Tallada	2010-07-12	27.3	35	18.8	0	27.5
La Tallada	2010-07-13	25.4	31.2	19.4	0	28.5
La Tallada	2010-07-14	26.1	33.1	17.8	0	29.5
La Tallada	2010-07-15	24.7	30	18.7	0	29.2
La Tallada	2010-07-16	24.4	32.6	16	0	27.8
La Tallada	2010-07-17	25.9	32.2	20	0	26.1
La Tallada	2010-07-18	25.3	33.1	19.8	0	28.6
La Tallada	2010-07-19	24.2	30.5	16.4	0	27.8
La Tallada	2010-07-20	24.5	28.8	18.4	0	23.1
La Tallada	2010-07-21	25.2	30.4	19.4	0	27.9
La Tallada	2010-07-22	23.7	28.7	18.4	0	21.5
La Tallada	2010-07-23	22.3	25.4	19.4	0	9.8
La Tallada	2010-07-24	23.3	28.6	18.9	0	26.4
La Tallada	2010-07-25	23.9	29.7	16.4	0	28.2
La Tallada	2010-07-26	25.2	29.3	20.2	0	29.6
La Tallada	2010-07-27	25.2	31.8	17.2	0	28.2
La Tallada	2010-07-28	24.9	30.6	17.3	0	27
La Tallada	2010-07-29	23.6	28.7	19.3	25.5	18.4
La Tallada	2010-07-30	23	27.4	18.9	0	16.9
La Tallada	2010-07-31	24	29.5	18.4	0	22.4
La Tallada	2010-08-01	24.3	29.9	19.6	0.1	25.9
La Tallada	2010-08-02	22.6	26.7	19	7	15.2
La Tallada	2010-08-03	22.3	28.8	17	0	22
La Tallada	2010-08-04	22.9	28.8	16.5	0	25.1
La Tallada	2010-08-05	23.3	28.8	19.4	0	24.2
La Tallada	2010-08-06	22.6	28.7	18.9	0	25.7
La Tallada	2010-08-07	22.3	28.4	13.8	0	27.6
La Tallada	2010-08-08	24	29.6	18.4	0	24.2
La Tallada	2010-08-09	22.5	28	19.3	1.9	16.7
La Tallada	2010-08-10	22.7	28.6	17.5	0	20.3
La Tallada	2010-08-11	24.1	31	17.7	0	22.3
La Tallada	2010-08-12	21.5	29.2	16.8	8.3	14.7
La Tallada	2010-08-13	21.6	27	16.3	0	22.7
La Tallada	2010-08-14	20.4	25.7	16.9	1	12.1
La Tallada	2010-08-15	19	23.8	15.9	0.5	17.6
La Tallada	2010-08-16	19.6	25.4	13	0	25
La Tallada	2010-08-17	21.8	27.3	13.8	0	23.5
La Tallada	2010-08-18	22.9	29.9	18.2	0	23.9
La Tallada	2010-08-19	23.6	29.3	18.4	5.9	16.4
La Tallada	2010-08-20	23.2	28.4	18.6	0.6	24.6
La Tallada	2010-08-21	25.4	32.3	18.2	0	24.7
La Tallada	2010-08-22	27.2	36.6	18.5	0	24.8
La Tallada	2010-08-23	25.7	30.1	19.9	0	22.2
La Tallada	2010-08-24	25.3	31.1	19.5	0	22.9
La Tallada	2010-08-25	24.5	31.8	18.4	0	24.3
La Tallada	2010-08-26	28.1	35.4	19	0	24.1
La Tallada	2010-08-27	25.2	29.8	19.5	0	20.4
La Tallada	2010-08-28	24.3	29	18.8	0	23.9
La Tallada	2010-08-29	22.8	28.4	16.2	0	23.9
La Tallada	2010-08-30	22.5	27.5	15.7	0	21.7
La Tallada	2010-08-31	20.2	27.4	13.2	0	25
La Tallada	2010-09-01	19.8	25.7	11.8	0	17.2
La Tallada	2010-09-02	21.4	25.9	17.2	0	15.8
La Tallada	2010-09-03	22.1	28.7	15.4	0.1	21.8
La Tallada	2010-09-04	21.7	27.1	16.3	0	19.8
La Tallada	2010-09-05	22.4	28.4	15.8	0	21.8
La Tallada	2010-09-06	24.3	32.2	15.8	0	18.1
La Tallada	2010-09-07	23	28.3	16.2	6.2	15
La Tallada	2010-09-08	18.5	24.7	13.6	10.3	14.3
La Tallada	2010-09-09	19.8	26.7	13.3	0.1	18.4
La Tallada	2010-09-10	21.3	27.5	16.5	0	21.5
La Tallada	2010-09-11	19.1	24.2	13.4	0	20.7
La Tallada	2010-09-12	20.4	25.9	13.4	0	19.7
La Tallada	2010-09-13	22.6	28	17.6	0	19
La Tallada	2010-09-14	19.7	27.7	11.9	0	21.6
La Tallada	2010-09-15	21.1	30	11.9	0	18.5
La Tallada	2010-09-16	21	27.8	15.4	3.4	15.2
La Tallada	2010-09-17	18.1	22.5	15.7	38.3	6.8
La Tallada	2010-09-18	17.9	21	15.6	1	6.3
La Tallada	2010-09-19	18.5	23.5	13.8	0	19.8
La Tallada	2010-09-20	18	22.4	12.1	0	11.1
La Tallada	2010-09-21	18.4	19.5	17.2	33.1	2.8
La Tallada	2010-09-22	19.1	23.3	15.8	0	18.7
La Tallada	2010-09-23	19.6	24.4	14	0	8.9
La Tallada	2010-09-24	18.1	23.3	14.1	47	11
La Tallada	2010-09-25	17.1	22.7	11.7	0.1	18.6
La Tallada	2010-09-26	15.7	19.5	13.4	0	15.9
La Tallada	2010-09-27	14.6	18.1	11.5	0	11.9
La Tallada	2010-09-28	15.2	21.4	10.8	0	13.9
La Tallada	2010-09-29	14.4	21.8	8.5	0	16
La Tallada	2010-09-30	16.9	23.7	9.5	0	13.7
La Tallada	2010-10-01	16.7	20.6	12.6	0	9
La Tallada	2010-10-02	17.6	24.4	10.8	0	12.2
La Tallada	2010-10-03	20.6	25.7	16	0	12.7
La Tallada	2010-10-04	21.1	26.5	16.2	0	13.7
La Tallada	2010-10-05	17.9	22.8	12.7	0	9.5
La Tallada	2010-10-06	17	25.8	8.4	0	16.1
La Tallada	2010-10-07	18.2	22.3	12.9	0	9.3
La Tallada	2010-10-08	20.1	23.1	18.2	0.4	6.6
La Tallada	2010-10-09	20	23.5	18.4	0.4	6.4
La Tallada	2010-10-10	17.6	19.9	15.1	54.5	2.7
La Tallada	2010-10-11	16.8	18.6	15	17.4	5.5
La Tallada	2010-10-12	16.7	18	14.1	41.7	3.8
La Tallada	2010-10-13	15.7	19.3	13.9	7	5.8
La Tallada	2010-10-14	15.6	19.7	11.5	0	7.3
La Tallada	2010-10-15	14	18.7	8.9	0	12.7
La Tallada	2010-10-16	12	17	6.5	0	6.2
La Tallada	2010-10-17	12.2	17.2	7.4	0	15.6
La Tallada	2010-10-18	11.2	15.4	4	0	15.6
La Tallada	2010-10-19	10.8	19	2.2	0	15.2
La Tallada	2010-10-20	11.4	19.1	2.6	0	11.6
La Tallada	2010-10-21	11.7	16	5.4	0	12.3
La Tallada	2010-10-22	13	18.1	6.3	0	12.4
La Tallada	2010-10-23	13.3	18.6	8.6	0	9.2
La Tallada	2010-10-24	15	20	11.3	0	8.5
La Tallada	2010-10-25	12	15	10.4	0	12.5
La Tallada	2010-10-26	11.5	17.4	2.3	0	14
La Tallada	2010-10-27	8.9	19.5	-0.2	0	12.8
La Tallada	2010-10-28	9.9	19.6	2.9	0	9.4
La Tallada	2010-10-29	12.9	20.8	2.3	0	10
La Tallada	2010-10-30	15.7	18.7	12.9	0	6
La Tallada	2010-10-31	15.5	20.7	8.1	2.1	8.7
La Tallada	2010-11-01	12.8	18.8	6.8	0	6
La Tallada	2010-11-02	16.5	20	11.1	0	11.2
La Tallada	2010-11-03	13.6	22.8	6.7	0	9.9
La Tallada	2010-11-04	14.2	22.5	7.7	0	11.5
La Tallada	2010-11-05	12.5	20.1	6.8	0	11.6
La Tallada	2010-11-06	11.8	18	6.1	0.1	9.2
La Tallada	2010-11-07	11.9	15.5	7.5	7.9	2.6
La Tallada	2010-11-08	9.1	12.9	5.7	0	4.2
La Tallada	2010-11-09	9.9	17.7	1.9	0	11.8
La Tallada	2010-11-10	9.9	16.8	2.5	3.6	10.4
La Tallada	2010-11-11	9.8	15.9	3.8	0.2	10.9
La Tallada	2010-11-12	11	21	5.2	0	10.4
La Tallada	2010-11-13	11.7	21.8	3.6	0	8.4
La Tallada	2010-11-14	15.5	20.3	9.7	0	8.9
La Tallada	2010-11-15	10.4	13	5.4	5.9	1.3
La Tallada	2010-11-16	8.9	16.7	1.6	0	10.6
La Tallada	2010-11-17	6.3	12.1	-0.8	0	5.9
La Tallada	2010-11-18	8.6	14.5	3.3	0	6.5
La Tallada	2010-11-19	7.7	12.9	0.5	0	5.7
La Tallada	2010-11-20	9.7	14.4	1.9	0	3.4
La Tallada	2010-11-21	6.3	13.8	-0.6	0.8	8
La Tallada	2010-11-22	7.5	14.3	1.9	0.1	6.9
La Tallada	2010-11-23	6.4	14.2	0.6	0	7.7
La Tallada	2010-11-24	5.7	13.6	-0.4	0	8.6
La Tallada	2010-11-25	4.7	12.9	-1.8	0	8.3
La Tallada	2010-11-26	4.9	10.1	-2.5	0	8.7
La Tallada	2010-11-27	5.5	10.4	-2.4	0.5	4.8
La Tallada	2010-11-28	6.8	9.8	0.3	0.1	3.6
La Tallada	2010-11-29	2.9	7.5	-2.5	0.9	2.6
La Tallada	2010-11-30	6.6	8	5.3	18	1.2
La Tallada	2010-12-01	7	12.3	3.4	0	5.9
La Tallada	2010-12-02	4.6	8.9	1.2	3.9	4.8
La Tallada	2010-12-03	2.5	8.9	-2.2	0	6.9
La Tallada	2010-12-04	2.8	9.8	-3.6	0.1	8.5
La Tallada	2010-12-05	10.7	13.1	7.5	0	3
La Tallada	2010-12-06	14.9	20	10.5	0	4.7
La Tallada	2010-12-07	14.1	21.7	6.6	0	6.1
La Tallada	2010-12-08	17.6	22.6	11.2	0	7.6
La Tallada	2010-12-09	10	13.9	4.4	0	2
La Tallada	2010-12-10	6.7	15	-0.2	0	9
La Tallada	2010-12-11	5	15	-1.5	0	8.5
La Tallada	2010-12-12	6.7	19.4	-1.2	0	7.9
La Tallada	2010-12-13	5.4	11.1	-1.9	0	8.1
La Tallada	2010-12-14	4.4	10.5	-3.1	0	7.5
La Tallada	2010-12-15	3.4	7	0.8	0	8.1
La Tallada	2010-12-16	3.6	8.7	-3	0	8.5
La Tallada	2010-12-17	2.9	8.8	-1.7	1.4	3.3
La Tallada	2010-12-18	3.6	9.2	-0.3	0	5.7
La Tallada	2010-12-19	6.4	12.7	-0.6	0.2	4.7
La Tallada	2010-12-20	5.9	12.7	0.8	0	7.4
La Tallada	2010-12-21	6.7	12.1	-1.7	0.8	1.7
La Tallada	2010-12-22	11.6	14.8	7	9.3	2.5
La Tallada	2010-12-23	10.5	13.8	7.6	4.9	3.9
La Tallada	2010-12-24	7.3	10.8	3.1	2.9	2.4
La Tallada	2010-12-25	3.8	9.4	-2.1	0	8.7
La Tallada	2010-12-26	6.3	11.1	-0.8	0	9.1
La Tallada	2010-12-27	2.8	10.8	-4.4	0	8
La Tallada	2010-12-28	3.3	11.2	-3.2	0	6.7
La Tallada	2010-12-29	6.2	11.3	2.4	0	3.3
La Tallada	2010-12-30	8.5	12.3	5.7	0	2.7
La Tallada	2010-12-31	8.7	12.3	5.2	0	3.8
La Tallada	2011-01-01	8.2	11.1	5.8	0	2
La Tallada	2011-01-02	6.7	13.3	0.2	0	8
La Tallada	2011-01-03	5.4	9.4	1.7	0	7.6
La Tallada	2011-01-04	3.4	8.1	0.1	0	3.8
La Tallada	2011-01-05	6.7	10.2	1.5	0	4
La Tallada	2011-01-06	8.8	11.9	5.4	0	3.3
La Tallada	2011-01-07	10.9	18.9	2.4	0	7.8
La Tallada	2011-01-08	14.1	19.5	8.1	0	8.7
La Tallada	2011-01-09	11.2	16.1	7.4	1.3	4.4
La Tallada	2011-01-10	6.9	12.1	0.6	0.1	6.6
La Tallada	2011-01-11	5.6	13.7	-0.2	0	6.3
La Tallada	2011-01-12	6.9	15.6	-0.3	0	7.7
La Tallada	2011-01-13	7.6	18.5	0.9	0	8
La Tallada	2011-01-14	6.6	15.9	0.4	0	8.8
La Tallada	2011-01-15	7.4	17.3	0.7	0.1	9
La Tallada	2011-01-16	6.3	14.5	-0.8	0	8.8
La Tallada	2011-01-17	8.4	11.6	1.6	0	2.8
La Tallada	2011-01-18	5.7	14.9	-0.8	0	8.2
La Tallada	2011-01-19	6.2	13.9	1.1	0	6.6
La Tallada	2011-01-20	6.8	11.9	1.3	0	9.8
La Tallada	2011-01-21	4	6.7	2.4	0	9.6
La Tallada	2011-01-22	1.2	5.6	-4.1	0	10
La Tallada	2011-01-23	-1.3	6.9	-6.2	0	9.5
La Tallada	2011-01-24	0.2	8.6	-5.1	0	10.2
La Tallada	2011-01-25	0.9	10.6	-6.4	0	10.2
La Tallada	2011-01-26	0.8	9.6	-5	0	7.9
La Tallada	2011-01-27	2.9	9.1	-3.8	1.7	2.6
La Tallada	2011-01-28	8	11	6.3	32.2	3.4
La Tallada	2011-01-29	7	10.8	5.4	33.3	8.3
La Tallada	2011-01-30	5.9	10	3.2	2.9	10.9
La Tallada	2011-01-31	6.6	10	4.5	2.7	4.1
La Tallada	2011-02-01	4.7	11.4	-1.3	0.1	11.2
La Tallada	2011-02-02	8.1	15.1	-0.7	0	12.2
La Tallada	2011-02-03	11.6	17.5	6.8	0	10.9
La Tallada	2011-02-04	9.7	17	1.5	0	12.2
La Tallada	2011-02-05	6.2	16.8	-0.9	0	12
La Tallada	2011-02-06	6.1	18.4	-1.6	0	12.6
La Tallada	2011-02-07	6.2	12.7	-0.9	0	8
La Tallada	2011-02-08	6.4	12.2	0.7	0	7.5
La Tallada	2011-02-09	5.6	10.9	1.2	0.2	6.5
La Tallada	2011-02-10	5.3	12.3	0.4	0	8.1
La Tallada	2011-02-11	8.4	13.2	2.5	0	10.3
La Tallada	2011-02-12	8.5	13.8	2.5	0	10.6
La Tallada	2011-02-13	9.2	16.4	2.1	0.2	10.9
La Tallada	2011-02-14	8.2	10.6	5.8	0.4	2
La Tallada	2011-02-15	8.7	11.7	6	0	5.1
La Tallada	2011-02-16	8.6	14.1	1.9	0.1	13
La Tallada	2011-02-17	7.6	10	3.2	3.5	4.5
La Tallada	2011-02-18	9.9	16.7	1.5	0	14.4
La Tallada	2011-02-19	7.7	15.6	-0.8	0	12.1
La Tallada	2011-02-20	9.6	15.3	5.5	0.5	7.7
La Tallada	2011-02-21	8.9	15.5	1.9	0.4	12.8
La Tallada	2011-02-22	9.9	16.7	2.8	0.1	8.6
La Tallada	2011-02-23	11.1	17.6	3.9	0	14.6
La Tallada	2011-02-24	11.4	16.6	4.1	0	10.8
La Tallada	2011-02-25	13.7	20.6	5.2	0	14.3
La Tallada	2011-02-26	9.7	15.7	2.9	0	12.5
La Tallada	2011-02-27	10.2	12.7	7.6	0.1	15.1
La Tallada	2011-02-28	8.1	12.4	1.5	0	14.6
La Tallada	2011-03-01	9.6	13.8	6.5	0	16.9
La Tallada	2011-03-02	8.6	13.3	5.3	0.5	10.1
La Tallada	2011-03-03	6.4	9.2	3.8	1.7	7.4
La Tallada	2011-03-04	7.2	9.8	5.2	8.2	3.5
La Tallada	2011-03-05	9.7	15.6	4.2	0.5	15.7
La Tallada	2011-03-06	8.3	16.6	0.9	0	17.2
La Tallada	2011-03-07	8.6	15.2	-0.1	0	16.8
La Tallada	2011-03-08	9.5	11.9	2.6	0	5.1
La Tallada	2011-03-09	7.2	13.1	0.3	0	10.8
La Tallada	2011-03-10	8.4	16.1	0.8	0	17.4
La Tallada	2011-03-11	8.6	15.1	1	0	15.5
La Tallada	2011-03-12	11.5	12.2	10	48.3	1
La Tallada	2011-03-13	12.7	17.9	9.1	2.3	15.8
La Tallada	2011-03-14	11.6	13.1	8.9	13.4	2.2
La Tallada	2011-03-15	12.5	13.7	10.2	26.4	3.2
La Tallada	2011-03-16	10.8	13.1	8.4	6.9	5.3
La Tallada	2011-03-17	11.2	18	5.9	0.3	6.9
La Tallada	2011-03-18	12.2	20.8	3.6	0	19.6
La Tallada	2011-03-19	14	18.6	6.9	0	19
La Tallada	2011-03-20	10.7	15	4.1	0	20.5
La Tallada	2011-03-21	8.5	14.6	2.5	0	16.2
La Tallada	2011-03-22	8.1	14	2.9	0.3	11.7
La Tallada	2011-03-23	9	16	2	0	20.7
La Tallada	2011-03-24	8.9	16.5	1.1	0	20.7
La Tallada	2011-03-25	9.3	16.8	1.7	0	16.8
La Tallada	2011-03-26	10.5	15.8	3.4	0	16.3
La Tallada	2011-03-27	13.7	18.2	10.2	1	12.8
La Tallada	2011-03-28	12.7	17.5	9	2.9	13.4
La Tallada	2011-03-29	12.1	16.2	9.3	1.4	8.1
La Tallada	2011-03-30	12.8	18.6	8.9	0.1	14.5
La Tallada	2011-03-31	14.4	22.1	9.6	1.1	15.5
La Tallada	2011-04-01	14.1	21.6	7.4	0	21.7
La Tallada	2011-04-02	14.7	23.1	7.8	0.1	19.8
La Tallada	2011-04-03	14.3	23.4	9.7	0	18
La Tallada	2011-04-04	15.6	20.9	9.9	0	16.5
La Tallada	2011-04-05	15	23.4	8.2	0	23.1
La Tallada	2011-04-06	13.8	20.9	5.6	0	23.5
La Tallada	2011-04-07	13.6	20.4	7.9	0.1	22.8
La Tallada	2011-04-08	18	29.2	7.7	0	23.6
La Tallada	2011-04-09	17.5	26.6	9.9	0	23.5
La Tallada	2011-04-10	18.7	26.8	11.6	0	22.3
La Tallada	2011-04-11	18.3	25	10.2	0	24
La Tallada	2011-04-12	17.4	24	11.5	0	24.1
La Tallada	2011-04-13	15.2	20.8	9	0	24.6
La Tallada	2011-04-14	11.8	17.6	6.5	0	19.3
La Tallada	2011-04-15	11.6	17	5.5	0	20.8
La Tallada	2011-04-16	12	19.8	3.8	0	24.6
La Tallada	2011-04-17	13.4	21.4	5.2	0	24.4
La Tallada	2011-04-18	13.2	20.6	5.8	0	25.9
La Tallada	2011-04-19	11.8	18.5	3.5	0	17.8
La Tallada	2011-04-20	12.7	19.9	5.8	0	23.3
La Tallada	2011-04-21	13.4	19.7	7.6	0.2	20.3
La Tallada	2011-04-22	12.7	16	9.7	17.5	5
La Tallada	2011-04-23	15.2	19.3	11.8	19.8	21.6
La Tallada	2011-04-24	15.4	18.3	13.4	0	21.2
La Tallada	2011-04-25	16.9	22.6	13.2	0.3	15
La Tallada	2011-04-26	18.1	23.8	11.8	0	20.2
La Tallada	2011-04-27	17.2	23.8	10.3	0	23.2
La Tallada	2011-04-28	13.9	20.4	9.1	6.4	11.1
La Tallada	2011-04-29	13.2	18.3	8	0.1	20.4
La Tallada	2011-04-30	14.1	18.9	8.9	0	19.5
La Tallada	2011-05-01	14.2	20.7	6.9	0	22.1
La Tallada	2011-05-02	13.7	17.4	9.3	1	8.6
La Tallada	2011-05-03	15.4	24.1	7.3	0.5	19.5
La Tallada	2011-05-04	16.8	24	8.8	0	24.4
La Tallada	2011-05-05	17.7	22	13.2	0	25.4
La Tallada	2011-05-06	17	21.9	13.3	0	23.2
La Tallada	2011-05-07	15.7	19	12	0	7.5
La Tallada	2011-05-08	17.5	22.3	12.3	0	20.6
La Tallada	2011-05-09	16.2	22.1	10.2	0	25.7
La Tallada	2011-05-10	17.6	23	11.6	0	26.3
La Tallada	2011-05-11	17.4	24.9	8.6	0	26.1
La Tallada	2011-05-12	17.6	24.5	11.1	0.8	17.7
La Tallada	2011-05-13	18.6	24.7	12.6	0.1	22.3
La Tallada	2011-05-14	16.5	25	11.5	18.9	18.2
La Tallada	2011-05-15	17.8	22	13.7	0	28.9
La Tallada	2011-05-16	17.2	23.9	12.5	0	29.1
La Tallada	2011-05-17	17.2	22.6	10.4	0	28.4
La Tallada	2011-05-18	16.1	22.2	9.4	0	28.5
La Tallada	2011-05-19	16.2	21.6	10	0	28.8
La Tallada	2011-05-20	16.8	24.9	8.5	0	29.4
La Tallada	2011-05-21	17	24.5	9.2	0	28.5
La Tallada	2011-05-22	19.7	28.3	9.1	0	27.3
La Tallada	2011-05-23	20.7	28.1	13.1	0	29.7
La Tallada	2011-05-24	23.4	30.9	11.6	0	29.4
La Tallada	2011-05-25	21.6	28.5	13.8	0	29.5
La Tallada	2011-05-26	20.7	26.6	13	0	27
La Tallada	2011-05-27	18.8	21.4	17.3	0	13.9
La Tallada	2011-05-28	19.3	23.5	13.5	0	24.4
La Tallada	2011-05-29	19.9	26.8	11.3	0	29
La Tallada	2011-05-30	20.4	25.3	16.3	0.4	22.7
La Tallada	2011-05-31	17.6	22.1	13.8	2.2	12.1
La Tallada	2011-06-01	16.6	21.4	14.3	0	19
La Tallada	2011-06-02	15.5	18.9	10.4	0.1	11.1
La Tallada	2011-06-03	16.6	22.6	10.2	0	17
La Tallada	2011-06-04	17.5	22.9	14.2	11.8	17.5
La Tallada	2011-06-05	17	21.9	13.3	1.7	17.6
La Tallada	2011-06-06	17.6	22.7	11.7	0	23
La Tallada	2011-06-07	17.1	24.3	13.2	11	14.2
La Tallada	2011-06-08	15.2	18	13.4	0.7	7.6
La Tallada	2011-06-09	17.1	21.8	13.2	0	22.8
La Tallada	2011-06-10	16.3	20	12.5	1.3	10.6
La Tallada	2011-06-11	17.5	20.6	14.4	0	14
La Tallada	2011-06-12	19.5	24.3	14.4	0	18.5
La Tallada	2011-06-13	19.3	25.2	16.1	10.3	14.2
La Tallada	2011-06-14	21.6	28.3	14.5	0.1	25
La Tallada	2011-06-15	22.4	28.1	15.2	0	27.3
La Tallada	2011-06-16	22.2	27.8	16.6	0	27.3
La Tallada	2011-06-17	21.1	26.3	16	0	18.2
La Tallada	2011-06-18	19.7	24.4	15.8	0	20.6
La Tallada	2011-06-19	18.4	22.6	12.2	0	27.4
La Tallada	2011-06-20	21.8	30.2	12.4	0	26.9
La Tallada	2011-06-21	24.1	32.7	16.9	0	27.1
La Tallada	2011-06-22	22.2	30.4	16.2	0	26.6
La Tallada	2011-06-23	21.3	27.3	14.7	0	23.3
La Tallada	2011-06-24	21.2	26.4	16.3	0	22.2
La Tallada	2011-06-25	22.5	29	14.4	0	28.9
La Tallada	2011-06-26	22.9	29.7	14.1	0	28.1
La Tallada	2011-06-27	23.2	29.9	14.5	0	28.5
La Tallada	2011-06-28	22	26.9	14.8	0	27.2
La Tallada	2011-06-29	23.3	30.1	18.8	0	27
La Tallada	2011-06-30	23.6	29.6	19.5	0	28.6
La Tallada	2011-07-01	23.1	30	16.1	0	28.7
La Tallada	2011-07-02	22.2	27.4	16.9	0	27.3
La Tallada	2011-07-03	21.1	26.2	17.5	0	20.8
La Tallada	2011-07-04	21.9	27.7	16.8	0.3	20.1
La Tallada	2011-07-05	23.6	30.7	15	0	28.7
La Tallada	2011-07-06	22.7	28.5	16.4	0	27.7
La Tallada	2011-07-07	21.6	26.2	15.3	0	28.1
La Tallada	2011-07-08	22.1	27.3	16	0	28.2
La Tallada	2011-07-09	22.1	28.1	13.8	0	28.5
La Tallada	2011-07-10	21.6	26.9	15.7	0	26.2
La Tallada	2011-07-11	22.4	29.4	15.8	0	27.7
La Tallada	2011-07-12	21.2	25.7	15.1	1.1	11.5
La Tallada	2011-07-13	22.3	29	17.5	0.1	19.9
La Tallada	2011-07-14	21.6	27	19.2	0	14.4
La Tallada	2011-07-15	21.7	27.2	17.4	0.2	17.1
La Tallada	2011-07-16	23.3	30.2	15.8	0	24.7
La Tallada	2011-07-17	20.4	25.1	16.9	0.4	10
La Tallada	2011-07-18	18.5	23.3	14.1	0	16.7
La Tallada	2011-07-19	18.1	24.4	15.3	12.9	14
La Tallada	2011-07-20	18.3	24.2	12.5	0	22.5
La Tallada	2011-07-21	18.9	23.5	13.6	0	18.9
La Tallada	2011-07-22	20.3	24.1	16.9	0	13
La Tallada	2011-07-23	20.4	25.1	16.7	0	18.2
La Tallada	2011-07-24	20.1	25.7	13.6	0	24.4
La Tallada	2011-07-25	20.5	25.9	15.1	0.1	19.5
La Tallada	2011-07-26	19.5	24.3	17.7	84.4	6.5
La Tallada	2011-07-27	20.4	25.4	16.8	1.2	22.9
La Tallada	2011-07-28	22	26.8	18.3	0	20.7
La Tallada	2011-07-29	22.3	26.7	19.7	0	19.2
La Tallada	2011-07-30	22.3	27	18.4	0	13.2
La Tallada	2011-07-31	21.3	26.6	17.5	0	20.6
La Tallada	2011-08-01	21.6	26.5	15.8	0	26.5
La Tallada	2011-08-02	23.1	27.5	18.4	0	25.2
La Tallada	2011-08-03	22.7	28.3	18.4	0	22.2
La Tallada	2011-08-04	23.8	28.5	17.6	0	24.6
La Tallada	2011-08-05	24.1	30.7	19	0	22.4
La Tallada	2011-08-06	25.5	30.7	20.6	0	24
La Tallada	2011-08-07	22.2	27	16.9	0	18.3
La Tallada	2011-08-08	20.6	24.5	15.7	0	11.5
La Tallada	2011-08-09	21.6	25.7	17.5	0	27.3
La Tallada	2011-08-10	21.2	27.9	14.2	0	28.3
La Tallada	2011-08-11	20.1	25.7	12	0	26.9
La Tallada	2011-08-12	22.4	29.5	14.5	0	26.6
La Tallada	2011-08-13	23.3	29.6	16.4	0	24.8
La Tallada	2011-08-14	22.1	28.1	18.3	3.5	20.8
La Tallada	2011-08-15	23.6	30.2	18.9	0.2	22.5
La Tallada	2011-08-16	24	28.7	18.6	0	25.3
La Tallada	2011-08-17	24.5	31.9	17.7	0	25.2
La Tallada	2011-08-18	24	29.4	18.4	0	24.4
La Tallada	2011-08-19	23.4	28.9	18.4	0	23.9
La Tallada	2011-08-20	23.2	32.4	16.3	0	24.8
La Tallada	2011-08-21	23.7	34.2	14.6	0	25.2
La Tallada	2011-08-22	23.8	33.4	15.2	0	24.5
La Tallada	2011-08-23	22.7	29.8	15	0	23.9
La Tallada	2011-08-24	24.3	28	21	0	17
La Tallada	2011-08-25	24.1	28.8	19.8	0	20.8
La Tallada	2011-08-26	22.2	31.8	14.6	5.9	17
La Tallada	2011-08-27	19	25.5	11.9	0	19
La Tallada	2011-08-28	20.3	25.5	14.3	0	23.4
La Tallada	2011-08-29	20.5	25.9	15.2	0	18.6
La Tallada	2011-08-30	21.4	26.2	15.7	0	22.6
La Tallada	2011-08-31	23.1	30	16.4	0	17.5
La Tallada	2011-09-01	22.7	28.8	17.6	0	21.8
La Tallada	2011-09-02	23.3	30.1	19.1	0.1	18.8
La Tallada	2011-09-03	22.6	29.3	18.4	0.9	11.9
La Tallada	2011-09-04	21.5	25.6	18.8	1	12
La Tallada	2011-09-05	20.9	25.9	16.7	3	14.1
La Tallada	2011-09-06	21	25.9	16.2	0	22
La Tallada	2011-09-07	20.2	26.7	14.3	0	20.4
La Tallada	2011-09-08	21	28.5	14.4	0	21.2
La Tallada	2011-09-09	23.4	32.1	16.5	0	21.6
La Tallada	2011-09-10	23.4	31.5	15.7	0	21.3
La Tallada	2011-09-11	23.7	31.6	17.4	0	17.3
La Tallada	2011-09-12	23.3	30.9	16.4	0	21.3
La Tallada	2011-09-13	22.6	29.9	16.4	0	21.3
La Tallada	2011-09-14	23.4	30.5	16.6	0	21.1
La Tallada	2011-09-15	21.1	26.4	15.4	0	20.8
La Tallada	2011-09-16	22	29.2	15.9	0	19.7
La Tallada	2011-09-17	22.9	28.4	17.5	0	18.8
La Tallada	2011-09-18	15.8	21.8	10	56.8	3.7
La Tallada	2011-09-19	16.3	23.8	8.5	0.1	19.1
La Tallada	2011-09-20	18	25.8	10.8	0	20.7
La Tallada	2011-09-21	18.1	23.7	12.1	0	18.9
La Tallada	2011-09-22	19.3	26.4	12.9	0	19.1
La Tallada	2011-09-23	18.6	24.4	12.6	0	18.6
La Tallada	2011-09-24	18.5	22.4	15.1	0.5	5.6
La Tallada	2011-09-25	18.8	25	13.8	0	18.8
La Tallada	2011-09-26	18.4	26.3	12	0	18
La Tallada	2011-09-27	19.2	28.8	11.8	0	16.9
La Tallada	2011-09-28	18.1	27.4	11.1	0	17.1
La Tallada	2011-09-29	18.1	25.7	10.7	0	15.6
La Tallada	2011-09-30	17.8	25.6	11.1	0.2	15.6
La Tallada	2011-10-01	17.3	25.8	11.3	0.2	16.2
La Tallada	2011-10-02	16.7	26.6	8.6	0	17.3
La Tallada	2011-10-03	17.4	27.1	9.4	0	16.9
La Tallada	2011-10-04	20.1	31.1	10.2	0	17.1
La Tallada	2011-10-05	18.5	29	10.4	0	17.9
La Tallada	2011-10-06	18.3	26.4	10.9	0	16
La Tallada	2011-10-07	17.2	20.9	15.1	0	9.4
La Tallada	2011-10-08	17.2	21.7	14.1	0	16
La Tallada	2011-10-09	17.1	26.4	6.9	0	16.5
La Tallada	2011-10-10	19.7	30.2	11.4	0	16.6
La Tallada	2011-10-11	20.9	32	11.3	0	16.9
La Tallada	2011-10-12	19.7	31.2	10	0	17.1
La Tallada	2011-10-13	17.4	26.4	8.8	0	16.4
La Tallada	2011-10-14	16.4	23.1	9.4	0	16.5
La Tallada	2011-10-15	13.2	20.5	7.2	0	13.3
La Tallada	2011-10-16	14.5	20.8	8.7	0	14.4
La Tallada	2011-10-17	14.1	21.4	7.1	0	11.2
La Tallada	2011-10-18	14.2	22.3	7.6	0	13.4
La Tallada	2011-10-19	13.9	21.9	8	9	9.9
La Tallada	2011-10-20	13.9	18	10.9	0.1	15.4
La Tallada	2011-10-21	10.6	16.9	5.2	0	14.3
La Tallada	2011-10-22	13.1	18.5	5.7	0	9
La Tallada	2011-10-23	15	21.7	9.8	0	9.8
La Tallada	2011-10-24	15.8	21	13.1	36.4	8.5
La Tallada	2011-10-25	14.9	21.7	7.5	0.3	13.5
La Tallada	2011-10-26	13.1	19.8	4.4	0	13.4
La Tallada	2011-10-27	15.7	20.8	11	30.4	4.6
La Tallada	2011-10-28	14.7	16.6	13.1	53.7	2.2
La Tallada	2011-10-29	15.6	18	12	0.2	2.6
La Tallada	2011-10-30	14.6	21.1	9.7	0.1	12.7
La Tallada	2011-10-31	15.7	20.5	11.8	0	9.8
La Tallada	2011-11-01	16.9	22.6	11.4	0	11.1
La Tallada	2011-11-02	17.7	22.4	11.6	0.1	9.5
La Tallada	2011-11-03	18.9	20.6	15.1	3.8	3.3
La Tallada	2011-11-04	15.4	17.6	13.4	25	2
La Tallada	2011-11-05	14.1	16.1	12.1	17.3	2.6
La Tallada	2011-11-06	14.2	16.3	12.6	51.7	2.3
La Tallada	2011-11-07	14.9	18.2	13	1	5.9
La Tallada	2011-11-08	13.7	17.7	9.4	0.1	10
La Tallada	2011-11-09	12.7	18.4	7.7	0	11.4
La Tallada	2011-11-10	12.5	19.1	7.8	0	8.4
La Tallada	2011-11-11	13.7	18.3	8.5	0	7.7
La Tallada	2011-11-12	14.8	19.7	11.5	0	5.1
La Tallada	2011-11-13	14.4	16.5	11.6	3.3	1.9
La Tallada	2011-11-14	13.4	16.6	11.3	2	3.7
La Tallada	2011-11-15	13.6	16.5	11.1	15.5	2.5
La Tallada	2011-11-16	13.4	14.6	11.4	16.1	0.8
La Tallada	2011-11-17	12.2	17.7	7.6	0	7.6
La Tallada	2011-11-18	10.4	17	6.1	0.1	8.9
La Tallada	2011-11-19	11.3	17.3	5.4	12.1	6.6
La Tallada	2011-11-20	14.1	18.2	11.1	7.7	6.3
La Tallada	2011-11-21	14.2	15.8	12.5	47.1	2
La Tallada	2011-11-22	14.4	15.7	11.5	2.7	0.8
La Tallada	2011-11-23	15.8	20.1	11.5	0	9.8
La Tallada	2011-11-24	10.6	18	5.4	0	9.5
La Tallada	2011-11-25	9	17.7	3.9	0.1	9.3
La Tallada	2011-11-26	9.3	17.2	3.9	0.1	9.9
La Tallada	2011-11-27	9	15.6	2.6	0	7.9
La Tallada	2011-11-28	9.6	12.6	5.6	0	3.5
La Tallada	2011-11-29	12.2	17.9	6.8	2.1	5.4
La Tallada	2011-11-30	10.1	16.6	4.3	0	8.6
La Tallada	2011-12-01	11.1	18.6	3.2	0.1	8.5
La Tallada	2011-12-02	13	17.1	7.9	0	5.2
La Tallada	2011-12-03	10.5	14.1	7.3	0	5.9
La Tallada	2011-12-04	10.3	17.3	6.7	0.1	8.2
La Tallada	2011-12-05	10.5	17.6	5.3	0	7.6
La Tallada	2011-12-06	10	16.2	6.3	0	5.3
La Tallada	2011-12-07	9	17.3	4.2	0	8
La Tallada	2011-12-08	7.7	16.8	2	0	7.2
La Tallada	2011-12-09	7	13.8	1.9	0	5.6
La Tallada	2011-12-10	7.4	15.2	2.9	0	6.2
La Tallada	2011-12-11	6.4	13.6	1.5	0.1	5.5
La Tallada	2011-12-12	7.3	15.4	1.2	0	6.8
La Tallada	2011-12-13	7	14.2	2	0	5.9
La Tallada	2011-12-14	8.3	15	3.4	0	5.7
La Tallada	2011-12-15	6.7	14.8	1.7	0	6.3
La Tallada	2011-12-16	12.6	16.9	7	0.2	3.5
La Tallada	2011-12-17	6.5	13.4	0.7	0	6.4
La Tallada	2011-12-18	5.7	11.4	-0.3	0	8.1
La Tallada	2011-12-19	2.2	7.7	-3.7	0	2.7
La Tallada	2011-12-20	6.4	12.2	-0.6	0	4.4
La Tallada	2011-12-21	7.8	15.9	2.6	0	3.8
La Tallada	2011-12-22	10.3	18.2	2.9	0	8
La Tallada	2011-12-23	7.8	16.4	1.1	0	8.4
La Tallada	2011-12-24	9.6	13	4.6	0	8.5
La Tallada	2011-12-25	7.7	14.3	-0.6	0	8.7
La Tallada	2011-12-26	3.8	12.8	-2.2	0	8.5
La Tallada	2011-12-27	4.8	14.5	-2	0	6
La Tallada	2011-12-28	4.7	15.5	-2.1	0	8.6
La Tallada	2011-12-29	7.6	12.5	0.1	0	8.6
La Tallada	2011-12-30	6	14.8	-0.7	0	7.9
La Tallada	2011-12-31	8.2	17.4	2.7	0	4.7
La Tallada	2012-01-01	8.8	17.6	2.4	0	7.8
La Tallada	2012-01-02	7.8	13.4	2.7	2.5	2.1
La Tallada	2012-01-03	5.9	13.3	0.4	0.1	6.1
La Tallada	2012-01-04	6.2	14.5	-0.7	0	7.3
La Tallada	2012-01-05	5	11	0.4	0	4.5
La Tallada	2012-01-06	10.6	12.8	3.8	0	7.9
La Tallada	2012-01-07	6.9	15.6	-1	0	9.6
La Tallada	2012-01-08	5.4	15.4	-1.1	0	8.9
La Tallada	2012-01-09	7	14.7	0.5	0	8.9
La Tallada	2012-01-10	5.3	15.9	-1.3	0	9
La Tallada	2012-01-11	4.8	13.9	-1.9	0	9
La Tallada	2012-01-12	3.8	13.1	-2.4	0	7.9
La Tallada	2012-01-13	3.1	13.4	-2.9	0.1	8.5
La Tallada	2012-01-14	2.5	11.6	-2.7	0.1	8.2
La Tallada	2012-01-15	2.1	9.8	-4.1	0	8.4
La Tallada	2012-01-16	6.5	11.2	1.7	5	2.5
La Tallada	2012-01-17	7.9	12.9	1.7	8.2	7.3
La Tallada	2012-01-18	4.8	12.6	0	0.1	6.3
La Tallada	2012-01-19	4.8	15.1	-1.6	0.1	8
La Tallada	2012-01-20	8.4	17.8	2.2	0	9.7
La Tallada	2012-01-21	7.5	17.4	0.7	0	9.1
La Tallada	2012-01-22	7.4	16.9	1.2	0	10
La Tallada	2012-01-23	7	18	-0.2	0.1	9.8
La Tallada	2012-01-24	7.7	14.8	0.3	0	10
La Tallada	2012-01-25	6.8	15.8	0.4	0	10.2
La Tallada	2012-01-26	5.6	13.6	-1.1	0	9.1
La Tallada	2012-01-27	7.2	13.6	1.9	0	6.1
La Tallada	2012-01-28	8.4	11.7	4.2	0.6	6
La Tallada	2012-01-29	5.5	6.5	3.4	0	2.7
La Tallada	2012-01-30	5	12.2	-0.5	0	11.1
La Tallada	2012-01-31	3.5	9.6	-1.1	0	5.6
La Tallada	2012-02-01	2.4	6.4	-1.9	0	2.9
La Tallada	2012-02-02	1.3	4.8	-2.3	2.8	6
La Tallada	2012-02-03	0.2	3.7	-1.9	0	7.5
La Tallada	2012-02-04	0	2.9	-1.9	0	12.3
La Tallada	2012-02-05	2	7.9	-4.3	0	8.1
La Tallada	2012-02-06	3.4	8.2	-2.9	0	12.1
La Tallada	2012-02-07	3.9	7.6	-0.9	0	12.8
La Tallada	2012-02-08	0.8	4.8	-3.9	0	6
La Tallada	2012-02-09	2	9.8	-6.4	0	12.5
La Tallada	2012-02-10	5.6	9.6	0	0	13.7
La Tallada	2012-02-11	0.7	6.8	-6.2	0	13.2
La Tallada	2012-02-12	0.1	7.5	-7.1	0	11.9
La Tallada	2012-02-13	3.6	9	-4	0	11.8
La Tallada	2012-02-14	5.2	9.9	-0.7	0	8.9
La Tallada	2012-02-15	6.9	14	-2.6	0	14
La Tallada	2012-02-16	10	16	1.6	0	14.3
La Tallada	2012-02-17	7.7	14.1	1.9	0	12.7
La Tallada	2012-02-18	5.1	13.7	-2.1	0	13.1
La Tallada	2012-02-19	6.4	15	-1.8	0.4	10.1
La Tallada	2012-02-20	8	12.6	5.3	0	15.5
La Tallada	2012-02-21	5.5	11.7	-1.5	0	13.4
La Tallada	2012-02-22	5.3	16.4	-3.9	0	15.5
La Tallada	2012-02-23	10	22.1	-4	0	15.9
La Tallada	2012-02-24	10.1	17.7	2.4	0	15.2
La Tallada	2012-02-25	7.6	14.9	1.1	0	10.6
La Tallada	2012-02-26	12.3	21.8	1.6	0	15.7
La Tallada	2012-02-27	9.3	17.3	1.2	0	14
La Tallada	2012-02-28	6.6	15.9	-0.4	0	16
La Tallada	2012-02-29	8	18.1	-1.5	0	16.2
La Tallada	2012-03-01	8.8	19.3	0.8	0	15.9
La Tallada	2012-03-02	9.9	20.4	-1.2	0	16.8
La Tallada	2012-03-03	9.4	15.1	2	0.6	7.2
La Tallada	2012-03-04	10.6	19	1.6	0	12
La Tallada	2012-03-05	10	13.8	7	0	14.2
La Tallada	2012-03-06	7.1	12.6	-2	0	8.8
La Tallada	2012-03-07	8.7	15.4	1.8	0	17.3
La Tallada	2012-03-08	9	13.8	1.5	0	17.6
La Tallada	2012-03-09	11.2	15	8.2	0	17.3
La Tallada	2012-03-10	10.2	18.1	-1.2	0	18.3
La Tallada	2012-03-11	12.3	20.3	0.7	0	17.9
La Tallada	2012-03-12	10.9	20	2	0	18.1
La Tallada	2012-03-13	10.2	20.4	2.4	0	18.5
La Tallada	2012-03-14	10.4	20.7	0.8	0.1	18.1
La Tallada	2012-03-15	9.7	15.8	2.6	0.2	13.9
La Tallada	2012-03-16	9.2	17.7	2.2	0.1	15.8
La Tallada	2012-03-17	10.9	17.7	3.5	0	16.8
La Tallada	2012-03-18	10.4	17	5.1	0	14.5
La Tallada	2012-03-19	9.1	15.9	-0.2	0	16.1
La Tallada	2012-03-20	10.2	14.4	3.4	2.8	13.4
La Tallada	2012-03-21	11.4	13.7	7.8	9.7	3.2
La Tallada	2012-03-22	10.1	13.1	4.5	23.6	4.2
La Tallada	2012-03-23	10	17.6	3	0.1	20
La Tallada	2012-03-24	10.7	18.1	3.3	0	20.5
La Tallada	2012-03-25	12.6	22	3.7	0	20.5
La Tallada	2012-03-26	12.6	19.2	6.6	0	19.7
La Tallada	2012-03-27	12	21.7	4.1	0	21
La Tallada	2012-03-28	12.1	21.8	3.3	0	21.6
La Tallada	2012-03-29	13	21.7	3	0	21.7
La Tallada	2012-03-30	16.2	25.4	5.5	0	22.8
La Tallada	2012-03-31	14	22.9	5.6	0	22.3
La Tallada	2012-04-01	13.9	22.2	5.5	0	22.4
La Tallada	2012-04-02	12.8	18.6	6.7	0	21.3
La Tallada	2012-04-03	12	15.5	7.7	8.1	6.5
La Tallada	2012-04-04	12.3	14.8	10.4	5.7	6.7
La Tallada	2012-04-05	12.5	17.2	6	0	14.9
La Tallada	2012-04-06	13.4	18.6	8	0	20
La Tallada	2012-04-07	10.8	17.9	2.9	0.3	21.2
La Tallada	2012-04-08	13.3	20.6	7.7	0	22.6
La Tallada	2012-04-09	12.9	18.7	7.5	0	16.4
La Tallada	2012-04-10	12.7	20.7	6.1	3.7	14.5
La Tallada	2012-04-11	11.2	16.5	6.6	0	20.8
La Tallada	2012-04-12	10.8	15.4	4.1	2.4	9.3
La Tallada	2012-04-13	12.2	16.5	5.2	0	14.8
La Tallada	2012-04-14	8.9	15.6	2.6	5	17.5
La Tallada	2012-04-15	11.5	16.9	6.8	0	18.4
La Tallada	2012-04-16	10.2	11.6	6.5	0	9
La Tallada	2012-04-17	11.1	18.3	1.8	0	26.5
La Tallada	2012-04-18	9.5	14.9	6.4	4.2	7.9
La Tallada	2012-04-19	9.9	16.6	5.6	20.3	14.3
La Tallada	2012-04-20	10.8	16.3	5.4	0.1	19.4
La Tallada	2012-04-21	13.2	19.7	5.4	0.6	17.9
La Tallada	2012-04-22	11.5	13.6	7.6	0.1	5.2
La Tallada	2012-04-23	13.4	19.1	6.8	0	22
La Tallada	2012-04-24	11	15.8	5.1	2.1	16.1
La Tallada	2012-04-25	13.6	19.9	3.8	0	18.7
La Tallada	2012-04-26	15.2	19.4	11	0	26.2
La Tallada	2012-04-27	14.2	18.1	11.1	0	7.8
La Tallada	2012-04-28	15.1	18.4	11.9	3.9	9
La Tallada	2012-04-29	15.2	20.4	9.5	0	27.1
La Tallada	2012-04-30	13.9	18.1	8.8	2.6	22.6
La Tallada	2012-05-01	12.7	20.3	4.8	0	27.2
La Tallada	2012-05-02	13.9	22.6	5.5	0	27.7
La Tallada	2012-05-03	14.9	22.7	5.6	0	27.1
La Tallada	2012-05-04	15.7	22.2	8.3	0	18.1
La Tallada	2012-05-05	16.5	24.1	7.8	0	25.8
La Tallada	2012-05-06	14.3	20.5	9.5	2.4	14.5
La Tallada	2012-05-07	14.4	20.1	6.9	0	27
La Tallada	2012-05-08	15.1	20	10	0	18.1
La Tallada	2012-05-09	16.3	21.4	12.2	0	18.9
La Tallada	2012-05-10	16.8	23.9	9.4	0	26.6
La Tallada	2012-05-11	17.7	25.2	11.2	0	27.9
La Tallada	2012-05-12	19.9	25.9	11.7	0	20.9
La Tallada	2012-05-13	18.2	21.5	15	3.9	8.9
La Tallada	2012-05-14	16.8	21.8	8.9	1.8	28.3
La Tallada	2012-05-15	15.4	20.7	10.5	0	16.9
La Tallada	2012-05-16	15.2	20.6	8.6	0	23.9
La Tallada	2012-05-17	14.6	21.5	6.3	0	21.4
La Tallada	2012-05-18	15.6	19.9	12	0.9	16.2
La Tallada	2012-05-19	14.8	18.7	11.2	0.1	7.6
La Tallada	2012-05-20	13	18.4	10.4	53.5	7.7
La Tallada	2012-05-21	12.7	17.5	10.1	7.5	15
La Tallada	2012-05-22	14.1	18.8	11.4	4.5	5.2
La Tallada	2012-05-23	19.1	26.4	11.5	0	26.9
La Tallada	2012-05-24	19.6	26.8	12.9	0	28.2
La Tallada	2012-05-25	20	27.5	12.4	0	25.5
La Tallada	2012-05-26	17.7	22.5	12.4	0	19.1
La Tallada	2012-05-27	18.6	24.1	12.6	0	24.2
La Tallada	2012-05-28	18.2	27.2	13.6	0.3	14
La Tallada	2012-05-29	19.7	26.2	12.4	0	25.5
La Tallada	2012-05-30	20.7	27.4	13.6	0	19.6
La Tallada	2012-05-31	21.5	28.1	13.7	0	26.8
La Tallada	2012-06-01	21.7	28	14.7	0	28.9
La Tallada	2012-06-02	21.1	30	14.6	0	24.7
La Tallada	2012-06-03	18.1	22.6	14.2	1.2	11.7
La Tallada	2012-06-04	17.8	22.6	13.9	0.1	16.3
La Tallada	2012-06-05	20.7	26.6	15.4	0	29.3
La Tallada	2012-06-06	20.1	24.1	15.2	0	20.6
La Tallada	2012-06-07	22.5	30.3	14.3	0	26.6
La Tallada	2012-06-08	21.3	26	16.2	0	24
La Tallada	2012-06-09	19.3	23.2	15.4	0	22.3
La Tallada	2012-06-10	19.6	25.8	15.5	1.5	18
La Tallada	2012-06-11	18.7	23.3	12.2	0.1	19.7
La Tallada	2012-06-12	17.1	22.9	11.9	3.1	20.1
La Tallada	2012-06-13	17.3	22.1	12.9	0.1	15.1
La Tallada	2012-06-14	20.5	25.8	13.4	0	29.5
La Tallada	2012-06-15	21.7	26.7	16.1	0	29.8
La Tallada	2012-06-16	21.9	30.2	12.7	0	30.1
La Tallada	2012-06-17	21	27.3	14.5	0	29.3
La Tallada	2012-06-18	21.5	29.1	14.1	0	27.2
La Tallada	2012-06-19	20.8	28.1	16.1	0	14.4
La Tallada	2012-06-20	22.7	29.9	16.7	0	28.6
La Tallada	2012-06-21	23.2	30.3	15.5	0	28.8
[truncated: 21,560 more rows]
